# Supplementary material for: Peripheral and central employment of acid-sensing ion channels during early bilaterian evolution
Source: eLife. 2023 Feb 23;12:e81613. doi: 10.7554/eLife.81613 (PMC9949801; doi:10.7554/eLife.81613)
Supplement: Supplementary file 1. [file elife-81613-supp1.zip]

Archive with 1 entries (1 files):
- Supplementary_File_1.txt
