# Supplementary material for: Peripheral and central employment of acid-sensing ion channels during early bilaterian evolution
Source: eLife. 2023 Feb 23;12:e81613. doi: 10.7554/eLife.81613 (PMC9949801; doi:10.7554/eLife.81613)
Supplement: Supplementary file 1. [file elife-81613-supp1.zip › Supplementary_File_1.txt]

>Xpro_18636_14_p1
E--NF------------------------------------MIIES-PQ-------S----QT--------------------NVDVMSQHS-------------------------------------------------------------------------------------------------------------------------------------------------DGD--------------------------------SS---S-------------------QT---------------SR-N--------A-VIR-PVS---K-------------------------V-------------------------------------PQ------------MLM----------------------------------------------------------------------N-R---------------------------L-------------------------------TTNE---------------------------------KSCGP---------------------------------------------------------------------------------------------------------------------------------------------------------------------------------------------------------------------------------------------------------------------------------------ICLS----------------------------------------------------------------------------------------------------------------------------------------------------------------------------------------------------------------------------------------------------------------------------------------------------------------------------------------------------------------------------------------------------------------------------------------------------------------------------------------------------------------------------------------------------------------------------------------------------------------------------------------------------------------------------------------------------------------------------------------------------------------------------A-------------------------------------------------RKL--------------------------------------------------------------------------------------------------------------SKSNGAT----------------------------------------------------------------------DMM------------S----------------------QKL------------------------------------------------------TA---------------------------------------------------D--------------------------------------EYKAKL--S-------S-----------------L---------I----R---------Q---------------------GC--------Y----------P---------G---DG--PT--------------------------C--------------------DL------NN--G-------------------PS----E---------------------------------------M-R-AE-RYE------G---NEA----NR------------H-----------------------------------------------------------RV---------------------------------------------------------------QL--------------T--------------------------------------S-----------HLSCFDEL-------LGDGPPVFED--------ETT------D------------V------------------------------------P----G---HTKLN-----K-N--------------------MS------------------L------------------RSI-SLP------NP---------------H-----T----------------------------GFNPH--------------------T--------------------------GFNP-----------------------H-----------------T----GF------N-------------PN------------------------------------------T-D----FFTG-------------------------N---------------------------------------------------------------------------YNN--------------------------------------------------------------------------------------------------------------------------------------------------------------------------------------------------------------------------------------------------------------------------------------------------------------------------------------------------------------------------------------------------------------------------------------------------------------------------------------------------------------------------------------------------------------------------------------------------------------------------------------------------------------------------------------------------------------------------------P----------NL---TPDHLGGTL-NP-S-----------------------------------------A----------------------------------------------V------APG---------------GDF-------------------------------------------------------------------------------------------------------------------------------------------------------------------------------------------------------------D----------------------------------------------------------------------------DRQ---------------------------------------------------------------------------------------------------------------------------------------------------------------------------------------------------------------------------------------------------------------------------------------------------------------------------------------------------------------------------------------------------------------------------------------------------------------------------------------------------------------------------------------------------------------------------------------------------------------------------------------------------------------------------L-----------------------------------ENG------Y-----------------------E---------------------WFVGK----MNPNL----TPDH-------LG----------------------------GTLNPSAVA---PGG-------------DF-DD----RQ-------L-----------------------ENGY
>Lvir_94227_1_p1
L--DY------------------------------------YDYYS-VQG---CLQE----CK--------------------QKYIIDKCQ-------------------------------------------------------------------------------------------------------------------------------------------------CKE--------------------------------PH---M-------------------MT---------------EK-S--------A-----------K-------------------------I-------------------------------------PV------------CSL----------------------------------------------------------------------R-Q---------------------------F--------------------------------------------------------------------LDCAR------------------------------------------------------------------------------------------------------------------------------------------------------------------------------------------------------------------------------------------------------------------------------------------S----------------------------------------------------------------------------------------------------------------------------------------------------------------------------------------------------------------------------------------------------------------------------------------------------------------------------------------------------------------------------------------------------------------------------------------------------------------------------------------------------------------------------------------------------------------------------------------------------------------------------------------------------------------------------------------------------------------------------------------------------------------------------A-------------------------------------------------KDAF------------------------------------------------------------------------------------------------------------DSSSNLCS----------------------------------------------------------------------CPVP----------CT----------------------EKIY----------------S------------------------------------TS---------------------------------------------------T--------------------------------------SQAS-L--S-------S-----------------L---------E----K---------D---------------------RF--------V----------A---------T---QP--EM--------------------------V--------------------DK------MI--K----K---------Y---KAA----K---------------------------------------E-T-AQ-KYD------S---MLL----QR------------N-----------------------------------------------------------KK---------------------------------------------------------------LL--------------Q-----D----------------LSD----SV-------N-----------SMEMYLKT-------LIKK---LTD--------MKM------E------------IT-------------------------AVVE-----------------MVS-----P-R--------------------LR------------------F------------------HRI-ATL------SF---------------M----------------------------------EMNIK--------------------H--------------------------NFNR-----------------------G-----------------W----GI------M-------------SD---------------SV-------------------------I-D----YVTS-------------------------G---------------------------------------------------------------------------YTL-------------------------------------------------------------------V------------------------------L-E------------------Y-F-------------K---------------------------------------------------------------------------------------------------------------------------------------------------------------------------------------------------------------------------------------------------------R--------S-----------------------V---------------------------------D------------------------------------------------------KLDGTN-----------------KYKKA--------IR--D-----YL---------------------------L---------------------------Y----DVQRY-LG---------------I-RQ------------------------AVTS------------S--A--------------LKNLK----------EV---QKAYVNGTLLNK-F-----------------------------------------R----------------------------------------------F--------------------------F-------------------------------------------------------------------------------------------------------------------------------------------------------------------------------------------------------------D----------------------------------------------------------------------------TVE---------------------------------------------------------------------------------------------------------------------------------------------------------------------------------------------------------------------------------------------------------------------------------------------------------------------------------------------------------------------------------------------------------------------------------------------------------------------------------------------------------------------------------------------------------------------------------------------------------------------------------------------------------------------------Q-----------------------------------RTS------Y-----------------------DK------VFTPLC-------VRQVTTT-DELDFKT----TMDT-------LQ---N----IT------------DSLDSMGNLALYV-----HGGNPIN-----GTERDI-LA----DQ----YADL-----------------------SRIY
>Crob_ASIC_Degenerin3_KH_L22_70
F--FF------------------------------------TLFFV-VA------------CS--------------------ALLVLK-----------------------------------------------------------------------------------------------------------------------------------------------------------------------------------------------------------------S---------------DR-K--------L-----------K-------------------------A-------------------------------------PR------------AIF----------------------------------------------------------------------Y-R---------------------------F-------------------------------INRR---------------------------------LSSARIK------------------------------------------------------------------------------------------------------------------------------------------------------------------------------------------------------------------------------------------------------------N--------------HL--------IFKS----------------------------------------------------------------------------------------------------------------------------------------------------------------------------------------------------------------------------------------------------------------------------------------------------------------------------------------------------------------------------------------------------------------------------------------------------------------------------------------------------------------------------------------------------------------------------------------------------------------------------------------------------------------------------------------------------------------------------------------------------------------------------F-------------------------------------------------QDVV------------------------------------------------------------------------------------------------------------TDETTQTF----------------------------------------------------------------------NPLI----------TS----------------------TKML----------------K------------------------------------TV---------------------------------------------------P--------------------------------------RHVSVI--S-------H-----------------I---------G----V---------P---------------------VV--------Y----------R---------T---SM--EA--------------------------V--------------------GA------WM--K--------------------------------------------------------------------------D------S---M------SR------------N-----------------------------------------------------------RK---------------------------------------------------------------IF--------------V----FE----------------KHF----GN-------N-----------RVHVYTDA-------TEK------D--------PSH------D------------II-------------------------LPYDWG--G-T----G---HVVLN-----G-S--------------------IY------------------Y------------------NKF-NTS------TI---------------V-----R----------------------CSITDHEIKAE--------------------R--------------------------NLSG-----------------------AGFANQS---P-----YTW----GG------S-------------SD------------------------------------------I-D----FAAD-------------------------E---------------------------------------------------------------------------TGLW-VIYA-------------TQE----NEWNIVI------------S-QLDVL-----SL----K---I------------------------------L-S------------------T-W-------------K---------------------------------------------------------------------------------------------------------------------------------------------------------------------------------------------------------------------------------------------------------T--------R-----------------------C---------------------------------K------------------------------------------------------KKDSGN-----------------AF-----------IA--R-----GV---------------------------L---------------------------Y----VLQRH-----------------------------------------------------------------------------------------------EI---SK--------NS-F-----------------------------------------S----------------------------------------------F------A-------------------F-------------------------------------------------------------------------------------------------------------------------------------------------------------------------------------------------------------D----------------------------------------------------------------------------TTT---------------------------------------------------------------------------------------------------------------------------------------------------------------------------------------------------------------------------------------------------------------------------------------------------------------------------------------------------------------------------------------------------------------------------------------------------------------------------------------------------------------------------------------------------------------------------------------------------------------------------------------------------------------------------Q-----------------------------------TTF------Y-----------------------PK------IEIKTK-------FMFVTM----LDYNP----TDNK-------LY-----------------------AWDR-GNLVTY----------------------DV-L-----------------------------------------F
>Xpro_13802_11_p1
L--FW------------------------------------LCILI-GCM---FMIL----YL--------------------SILTFMNFG--------------------------------------------------------------------------------------------------------------------------------------------------EY--------------------------------H----H-------------------IT---------------TM-D--------I--EY---V---R-S-----------------------L----------------------D----F---------PA------------VTV----------------------------C--------------N-----------F--------------N-K---------------------------F---------------------------------RK----------------------------------S-I-L-----------------------------------------------------------------------------------------------------------------T------------------------------------REP------------------HS--------------------------------------------------------------------------------R---------------L--L-D---L-L-------------------------------------------------------------------------------------------------------------------DIE--------------------------------------------------------------------------------------------------------------------------------------------------------------------------------------------------------------------------------------------------------------------------------------------------------------------------------------------------------------------------------------------------------------------------------------------------------------------------------------------G-LMPH--------------------------------------------------------------------------------------------------------------------------------N--------------------------------S-------------------------------------TTET------------------------------------------PAT-STV--------------------------PS-------------------------------V-PAKD-D-PN-------------------------------------DYNL-----------------LLS-------QV----------------NF-----------------TEFT----------------Y------------------------------------AA------------------------------------------------------------------------------------------SHD--I--R-------D--------M--------L--------------V---------K----------------------C-Y------W----------K---------G---L---E---------------------------C--------------------G--------V--V----N---------F-----T----H--------------------------------V------F-T--H--Y-------G---NCY----T--------F----N----------------------L----------H-------------------------PI--DK--DTG----------------------------------------------------H-LL-T------------T-----R----------------RS-----GE--G----H-----------GLRL---I-------LN------CE--------SY-------E------------YT-----SPRA-LAGT--------L--YD-L----D-I----G--FKVMIH---P-Q-N------E-------------PP------------------S-V--K-----------D-LGF-AV-------AP-GT------------H-----S-----------------------LV---AIARE-E-------I----------H--------------------------GLP------------------------K---------P-------Y----N-------K--CLK---------D---------------GH-------SR----------------V-Q----Y---------------YD-----------K---------------------------------------------------------------------------YSM----SA-------------CR-----EE---CM------------A-R-IVV-----A-----E---C-----------GC-----------------K-L-----V------------E-M-------------P---------------------------------------G---------------------------------------------------------------------------------------------------------------------------------R-------------------------------------------------------------------------------T--------E----------V------------C---------------------------------Q-----------------------------P------------------------Y-E-YI--------------------RC--------A---E-----RK---------------------------L------D---------E----------I------LD---S-------D----------W-------------------------C--------------R--C----------------RQP----C-----D----VIQY-PYQ-IST-S-----------------------------------------K----------------------------------------------L-------NY---------------IAV-------------K----RFL------------------------------------------------------------------------------------------------------------------------------------------------------------------------------------------------------------S--------------------------------------------------------WLD-------------------------D-------------------------------------------------------------------------------------------DQ------------------I---------------------------------------------------------------------------------------------------------------------------------------------------------------------------------------------------------------------------------------------------------------------------------------------------------------------------------------------------------------------------------------------------------------------------------------------------------------------------------------------------------------------------------L-----------------------------------NN-------V---------------------A--V------IN-----------IFY-----KALNFET----ITQL-PEM-G-LF---Q----LF--------------GTVGGQMGLF------LGASLL-------SFVEL-FE-F-----------L--------------------------L
>Xboc_19540_p1
L--FW------------------------------------FAVLI-CCV---CMVV----FL--------------------CTETFIHYA--------------------------------------------------------------------------------------------------------------------------------------------------EY--------------------------------N----T-------------------IT---------------KV-D--------I--QY---N---R-T-----------------------L----------------------E----F---------PA------------VTI----------------------------C--------------N-----------F--------------N-K---------------------------F---------------------------------RK----------------------------------S-Y-L-----------------------------------------------------------------------------------------------------------------S------------------------------------RGS------------------LS--------------------------------------------------------------------------------R---------------L--A-E---L-L-------------------------------------------------------------------------------------------------------------------DIE--------------------------------------------------------------------------------------------------------------------------------------------------------------------------------------------------------------------------------------------------------------------------------------------------------------------------------------------------------------------------------------------------------------------------------------------------------------------------------------------G-LTSR--------------------------------------------------------------------------------------------------------------------------------N--------------------Y-----------S-------------------------------------TNFS------------------------------------------TVA-PSN--------------------------PA-------------------------------K-PVKD-D-PD-------------------------------------DYDI-----------------LLS-------RL----------------NF-----------------TQFT----------------Y------------------------------------AA------------------------------------------------------------------------------------------GHN--I--T-------G--------M--------L--------------V---------K----------------------C-F------W----------K---------G---L---E---------------------------C--------------------N--------V--H----N---------F-----S----H--------------------------------V------F-T--H--Y-------G---NCY----T--------F----N----------------------L----------H-------------------------PA--DR--EKG----------------------------------------------------G-LL-T------------T-----R----------------RS-----GE--G----H-----------GLRI---V-------LN------CE--------SY-------E------------YT-----SPRA-LAGT--------L--HD-L----D-I----G--FKVMVH---A-Q-N------E-------------PP------------------S-I--K-----------D-LGF-AI-------AP-GM------------H-----S-----------------------LV---SIQRE-E-------I----------H--------------------------GLP------------------------K---------P-------Y----D-------K--CLK---------D---------------GH-------SR----------------V-Q----Y---------------FD-----------R---------------------------------------------------------------------------YSM----SA-------------CR-----EE---CM------------M-R-LVV-----G-----E---C-----------GC-----------------K-L-----V------------E-M-------------P---------------------------------------G---------------------------------------------------------------------------------------------------------------------------------D-------------------------------------------------------------------------------T--------V----------V------------C---------------------------------P-----------------------------P------------------------Y-D-YI--------------------RC--------A---E-----RK---------------------------L------D---------E----------I------LE---G-------D----------W-------------------------C--------------R--C----------------RQP----C-----D----IVQY-PYQ-IST-S-----------------------------------------K----------------------------------------------L-------NY---------------AAI-------------K----KFL------------------------------------------------------------------------------------------------------------------------------------------------------------------------------------------------------------P--------------------------------------------------------WLE-------------------------D-------------------------------------------------------------------------------------------EE------------------I---------------------------------------------------------------------------------------------------------------------------------------------------------------------------------------------------------------------------------------------------------------------------------------------------------------------------------------------------------------------------------------------------------------------------------------------------------------------------------------------------------------------------------L-----------------------------------DN-------V---------------------A--V------LN-----------IFY-----KALNFEM----VTQL-PEM-G-LF---E----LF--------------GVIGGQMGLF------LGASLL-------SFVEL-SE-F-----------I--------------------------V
>Ttra_ASIC_complete
I--TW------------------------------------LMFFV-FGL---TFLT----YQ--------------------ITESVLTYL--------------------------------------------------------------------------------------------------------------------------------------------------KY--------------------------------E----H-------------------VT---------------KV-D--------M--LY---S---N-T-----------------------M----------------------E----F---------PA------------VTI----------------------------C--------------N-----------L--------------N-Q---------------------------F---------------------------------KV----------------------------------S-A-L-----------------------------------------------------------------------------------------------------------------T------------------------------------ALD------------------LH--------------------------------------------------------------------------------H---------------F--G-Q---K-L-------------------------------------------------------------------------------------------------------------------GIF--------------------------------------------------------------------------------------------------------------------------------------------------------------------------------------------------------------HNGT------------------------------------------------------------------------------------------------------------------------------------------------------------------------------------------------------------------------------------------------------------------------YTL-THPD--------------------------------------------------------------------------------------------------------------------------------Q--------------------Y-----------N-------------------------------------STWV------------------------------------------QWV-NGI--------------------------NW-------------------------------T-EIAS-G-PD-------------------------------------D-------------------------------F----------------DV-----------------EEFF----------------N------------------------------------RT------------------------------------------------------------------------------------------GHQ--K--E-------Q--------M--------I--------------L---------L----------------------C-L------W----------R---------G---A---A---------------------------C--------------------N--------H--S----D---------F-----Q----M--------------------------------T------H-T--H--L-------G---NCF----T--------F----N----------------------H----------G-------------------------KD--------D----------------------------------------------------V-NF-H------------T-----R----------------NA-----GT--E----A-----------GLKL---Y-------LN------VE--------QD-------E------------YL------------EG--------E--DS-A----D-A----G--FKLLVH---D-Q-K------D-------------PP------------------F-V--K-----------E-LGF-GV-------AP-GY------------H-----Y-----------------------FV---SLQKQ-K-------I----------K--------------------------NLS------------------------K---------P-------W----G-------N--C---------------------------QS-------GQ----------------L-E----Y---------------YD-----------H---------------------------------------------------------------------------YTI----PG-------------CR-----IE---CE------------L-K-TVK-----E-----T---C-----------GC-----------------R-L-----I------------E-M-------------P---------------------------------------G---------------------------------------------------------------------------------------------------------------------------------N-------------------------------------------------------------------------------D--------T----------V------------C---------------------------------H-----------------------------G------------------------N-A-YM--------------------GC--------A---Y-----PA---------------------------L------E---------R----------V------EH---S-------D----------N-------------------------C--------------V--C----------------QNP----C-----E----FTHY-KHA-TTF-V-----------------------------------------E----------------------------------------------L-------RE---------------NTV-------------D----KIQ--------------------------------------------------------------------------------------------------------------------------------K-------------------------------------------------------K-N-----------------I--------------------------------------------------------QYT-------------------------K-------------------------------------------------------------------------------------------EK------------------L---------------------------------------------------------------------------------------------------------------------------------------------------------------------------------------------------------------------------------------------------------------------------------------------------------------------------------------------------------------------------------------------------------------------------------------------------------------------------------------------------------------------------------K-----------------------------------SN-------L---------------------V--I------LS-----------VYF-----ERLNYEE----YEQL-PAY-T-LV---D----LF--------------SAIGGNMGLF------IGASAL-------TVLHL-ME-F-----------I--------------------------G
>Nano_31107
L--VW-----------------------------------ALFFFIGAGL---LGY------Q--------------------IVNRIVYYF--------------------------------------------------------------------------------------------------------------------------------------------------TY--------------------------------P----H-------------------VT---------------KI-D--------L--VF---E---P-E-----------------------L----------------------Q----F---------PA------------VTI----------------------------C--------------N-----------L--------------N-Q---------------------------F---------------------------------RI----------------------------------S-N-L-----------------------------------------------------------------------------------------------------------------T------------------------------------DED------------------LY--------------------------------------------------------------------------------H---------------F--G-Q---E-M-------------------------------------------------------------------------------------------------------------------GIL---------------------------------------------------------------------------------------------------------------------------------------------------------------------------------------------------------------NST------------------------------------------------------------------------------------------------------------------------------------------------------------------------------------------------------------------------------------------------------------------------FDL-THPD--------------------------------------------------------------------------------------------------------------------------------M--------------------Y-----------S-------------------------------------TNFS------------------------------------------ERV-KNI--------------------------DF-------------------------------A-AIGA-N-DS-------------------------------------AE------------------------------F----------------NV-----------------ESFI----------------R------------------------------------RA------------------------------------------------------------------------------------------GHQ--I--E-------D--------M--------L--------------L---------L----------------------C-K------W----------K---------G---E---H---------------------------C--------------------S--------A--E----N---------F-----T----H--------------------------------E------Y-T--H--L-------G---NCY----T--------F----N----------------------H----------R-------------------------LT--------G----------------------------------------------------T-KH-V------------S-----R----------------KA-----GT--G----N-----------GLKL---Y-------IN------VE--------QE-------E------------YL------------NF--------A--EG-A----D-A----G--LKVLIH---A-Q-E------D-------------PP------------------F-V--K-----------E-LGF-AL-------SP-SQ------------H-----H-----------------------FI---AIRRE-D-------L----------I--------------------------NLP------------------------N---------P-------Y----G-------N--C---------------------------FS-------GT----------------L-K----Y---------------YD-----------H---------------------------------------------------------------------------YTV----PS-------------CR-----LE---CE------------L-E-TVY-----N-----E---C-----------GC-----------------K-L-----A------------E-F-------------P---------------------------------------S---------------------------------------------------------------------------------------------------------------------------------N-------------------------------------------------------------------------------Y--------T----------V------------C---------------------------------H-----------------------------G------------------------H-Q-YF--------------------NC--------A---R-----PA---------------------------L------E---------A----------V------EH---S-------D----------R-------------------------C--------------V--C----------------QNP----C-----N----VTEF-KHD-ISS-A-----------------------------------------T----------------------------------------------I-------RP---------------STV-------------T----NLQ--------------------------------------------------------------------------------------------------------------------------------E-------------------------------------------------------M-H-----------------A--------------------------------------------------------HLP-------------------------S-------------------------------------------------------------------------------------------GT------------------L---------------------------------------------------------------------------------------------------------------------------------------------------------------------------------------------------------------------------------------------------------------------------------------------------------------------------------------------------------------------------------------------------------------------------------------------------------------------------------------------------------------------------------T-----------------------------------SN-------L---------------------I--V------VN-----------VYM-----EALNYKT----IEQM-IAY-D-AI---S----LL--------------ADIGGQMGLY------IGASLL-------TVLHL-VE-F-----------I--------------------------G
>Lana_g20471_t1
T--FW------------------------------------LFFFL-AGL---TGFI----AN--------------------TVDRLSYYL--------------------------------------------------------------------------------------------------------------------------------------------------QY--------------------------------P----H-------------------SS---------------EL-D--------V--MY---D---M-E-----------------------L----------------------E----F---------PA------------VTI----------------------------C--------------N-----------M--------------N-S---------------------------Y---------------------------------RL----------------------------------S-A-L-----------------------------------------------------------------------------------------------------------------T------------------------------------DVD------------------IL--------------------------------------------------------------------------------H---------------F--G-E---K-L-------------------------------------------------------------------------------------------------------------------HIL---------------------------------------------------------------------------------------------------------------------------------------------------------------------------------------------------------------DEN------------------------------------------------------------------------------------------------------------------------------------------------------------------------------------------------------------------------------------------------------------------------RRL-IHPE--------------------------------------------------------------------------------------------------------------------------------Y--------------------Y-----------N-------------------------------------QSWV------------------------------------------DWV-HGI--------------------------NW-------------------------------T-ELAA-N-DD-------------------------------------EE-----------------------------NF----------------DV-----------------LEFI----------------R------------------------------------RT------------------------------------------------------------------------------------------GHQ--L--E-------D--------M--------I--------------L---------L----------------------C-S------W----------K---------G---Q---H---------------------------C--------------------G--------P--E----N---------F-----T----S--------------------------------V------F-T--H--F-------G---ICY----T--------F----N----------------------A----------D-------------------------HS-------------------------------------------------------------Y-KY-V------------S-----R----------------KA-----GA--G----N-----------GLKL---Y-------IN------IE--------EE-------E------------YL-----T-----SDV--------L--AG-Q----D-A----G--LKMVIH---A-Q-E------E-------------PP------------------F-V--K-----------E-LGF-GV-------LP-GD------------H-----H-----------------------FI---AIQKK-Y-------V----------H--------------------------NLV------------------------P---------P-------W----G-------N--C---------------------------YD-------GK----------------L-K----Y---------------YS-----------H---------------------------------------------------------------------------YSV----PA-------------CR-----IE---CE------------T-D-TIV-----K-----E---C-----------GC-----------------K-L-----A------------E-M-------------P---------------------------------------G---------------------------------------------------------------------------------------------------------------------------------N-------------------------------------------------------------------------------T--------S----------V------------C---------------------------------L-----------------------------G------------------------H-M-YM--------------------GC--------A---Y-----PA---------------------------L------E---------E----------V------EH---S-------D----------L-------------------------C--------------S--C----------------QNP----C-----D----MTTY-RRD-ISS-V-----------------------------------------R----------------------------------------------L-------RD---------------TTL-------------D----IIA--------------------------------------------------------------------------------------------------------------------------------E-------------------------------------------------------N-N-----------------P--------------------------------------------------------QVK-------------------------R-------------------------------------------------------------------------------------------ET------------------L---------------------------------------------------------------------------------------------------------------------------------------------------------------------------------------------------------------------------------------------------------------------------------------------------------------------------------------------------------------------------------------------------------------------------------------------------------------------------------------------------------------------------------R-----------------------------------DN-------L---------------------L--V------LN-----------IYY-----EELCYET----IRQI-KAY-S-IP---A----LL--------------SDIGGQMGLF------IGASVL-------TLLHV-IE-A-----------V--------------------------G
>Phar_166140_1
V--IW------------------------------------MMLLV-ISL---GYMT----FE--------------------IYGRFSWYF--------------------------------------------------------------------------------------------------------------------------------------------------TY--------------------------------P----H-------------------VT---------------KV-D--------V--VF---R---N-N-----------------------M----------------------E----F---------PA------------FTI----------------------------C--------------N-----------M--------------N-K---------------------------F---------------------------------RA----------------------------------S-A-M-----------------------------------------------------------------------------------------------------------------T------------------------------------DVD------------------IL--------------------------------------------------------------------------------N---------------M--G-K---I-L-------------------------------------------------------------------------------------------------------------------GIV---------------------------------------------------------------------------------------------------------------------------------------------------------------------------------------------------------------NDN------------------------------------------------------------------------------------------------------------------------------------------------------------------------------------------------------------------------------------------------------------------------MKL-HHGD--------------------------------------------------------------------------------------------------------------------------------H--------------------Y-----------N-------------------------------------ETFV------------------------------------------NWV-NSM--------------------------NW-------------------------------T-RVRE-K-NK-------------------------------------T-------------------------------F----------------HL-----------------EEFS----------------R------------------------------------RV------------------------------------------------------------------------------------------GHQ--A--K-------D--------M--------I--------------V---------Y----------------------C-R------W----------K---------D---E---L---------------------------C--------------------G--------P--D----N---------F-----T----H--------------------------------S------F-T--H--L-------G---NCY----T--------F----N----------------------D----------N----------------------------------------------------------------------------------------Q-KF-A------------A-----R----------------KA-----GA--G----N-----------GLKL---Y-------LD------VE--------EF-------D------------YL------------ET--------A--DA-A----D-D----G--LKVIVH---S-Q-K------E-------------PP------------------F-I--R-----------E-LGF-GL-------MP-AQ------------H-----H-----------------------YI---GIRKA-E-------I----------I--------------------------NLP------------------------K---------P-------Y----G-------T--C-----------A---------------ED-------FP----------------M-R----M---------------FE-----------H---------------------------------------------------------------------------YTI----PG-------------CR-----IQ---CE------------T-E-HVV-----Q-----A---C-----------GC-----------------R-L-----P------------E-M-------------PV----------------------S---------------S---------------------------------------------------------------------------------------------------------------------------------D-------------------------------------------------------------------------------A--------P----------I------------C---------------------------------S-----------------------------P------------------------L-Q-YD--------------------DC--------A---L-----AE---------------------------L------I---------R----------V------SE---S-------D----------D-------------------------C--------------V--C----------------QSP----C-----H----LDDF-RLT-HSS-V-----------------------------------------K----------------------------------------------L-------RP---------------ETI-------------E----KLQ--------------------------------------------------------------------------------------------------------------------------------T-------------------------------------------------------L-H-----------------A--------------------------------------------------------HVP-------------------------K-------------------------------------------------------------------------------------------HL------------------K---------------------------------------------------------------------------------------------------------------------------------------------------------------------------------------------------------------------------------------------------------------------------------------------------------------------------------------------------------------------------------------------------------------------------------------------------------------------------------------------------------------------------------A-----------------------------------HN-------I---------------------V--V------MD-----------VFF-----EALSLEL----IEQK-VAY-P-WP---S----LL--------------GDIGGQMGLF------IGASVL-------TILHA-VE-F-----------F--------------------------T
>Mmem_23015_1_p1
I--IW-----------------------------------GLLLAL--SL---SILV----YN--------------------TTIQVLNFL--------------------------------------------------------------------------------------------------------------------------------------------------SY--------------------------------N----H-------------------TT---------------LY-D--------I--EF---V---H-N-----------------------L----------------------D----F---------PA------------VTI----------------------------C--------------N-----------V--------------N-K---------------------------H---------------------------------KR----------------------------------S-A-F-----------------------------------------------------------------------------------------------------------------S------------------------------------QLD------------------IA--------------------------------------------------------------------------------V---------------M--G-P---H-I-------------------------------------------------------------------------------------------------------------------GMT---------------------------------------------------------------------------------------------------------------------------------------------------------------------------------------------------------------DDN------------------------------------------------------------------------------------------------------------------------------------------------------------------------------------------------------------------------------------------------------------------------ISL-LHSD--------------------------------------------------------------------------------------------------------------------------------L--------------------Y-----------P-------------------------------------ADWV------------------------------------------NNMFTGT--------------------------NW-------------------------------D-TVLS-G-YD-------------------------------------TA-----------------------------DY----------------DI-----------------ADFY----------------N------------------------------------RT------------------------------------------------------------------------------------------AHQ--L--D-------D--------L--------V--------------Q---------H----------------------C-T------W----------K---------S---S---A---------------------------C--------------------N--------D--T----S---------W-----E----A--------------------------------D------M-T--H--Y-------S---QCY----T--------F----N----------------------G----------A----------------------------------------------------------------------------------------G-DH-H------------L-----L----------------KA-----GA--G----N-----------GLKL---I-------LY------DE--------ED-------E------------YI------------ET--------S--DS-E----D-L----G--FKFLAH---D-P-T------E-------------PP------------------F-L--K-----------E-MGF-GL-------AP-GY------------H-----Y-----------------------LI---ALRQR-E-------I----------K--------------------------GLG------------------------H---------P-------Y----T-------V--C-----------E---------------SD-------KE----------------T-A----Y---------------FD-----------H---------------------------------------------------------------------------YTV----PG-------------CR-----IE---CE------------T-E-TIF-----E-----T---C-----------GC-----------------K-L-----V------------E-S-------------P---------------------------------------G---------------------------------------------------------------------------------------------------------------------------------D------------------------------------------------------------------------------------------------------------------------------------------------------------------------------------------------------------------------------------------------------------------------------------------------------------------------------------------------------------------------------------------------------------------------------------------------------------------------------------------------------------------------------------------------------------------------------------------------------------------------------------------------------------------------------------------------------------------------------------------------------------------------------------------------------------------------------------------------------------------------------------------------------------------------------------------------------------------------------------------------------------------------------------------------------------------------------------------------------------------------------------------------------------------------------------------------------------------------------------------------------------------------------------------------------------------------------------------------------------------------------------------------------------------------------------------------------------------------------------------------------------------------------------------------------------------------------------------------------------------------------------------------------------------------------------------------------------------------------------------------------------------------
>Ofus_48178_5_p1
V--TW------------------------------------ILLFL-CGC---SWLT----YQ--------------------IHDRIIYYY--------------------------------------------------------------------------------------------------------------------------------------------------QY--------------------------------P----H-------------------IT---------------KI-D--------K--LY---V---P-S-----------------------L----------------------D----F---------PT------------ITI----------------------------C--------------N-----------I--------------N-T---------------------------F---------------------------------RR----------------------------------H-K-L-----------------------------------------------------------------------------------------------------------------N------------------------------------EYD------------------LL--------------------------------------------------------------------------------H---------------Y--G-T---S-L-------------------------------------------------------------------------------------------------------------------NIL---------------------------------------------------------------------------------------------------------------------------------------------------------------------------------------------------------------DEN------------------------------------------------------------------------------------------------------------------------------------------------------------------------------------------------------------------------------------------------------------------------RTL-LHPE--------------------------------------------------------------------------------------------------------------------------------H--------------------Y-----------D-------------------------------------KAFD------------------------------------------DWV-YSI--------------------------NW-------------------------------T-DVEI-H-DR-------------------------------------SI-----------------------------NH----------------SM-----------------EEMY----------------E------------------------------------RA------------------------------------------------------------------------------------------GHQ--I--E-------D--------M--------L--------------I---------Y----------------------C-K------W----------K---------Q---Q---E---------------------------C--------------------S--------V--A----N---------F-----T----L--------------------------------I------N-T--H--Y-------G---RCY----Q--------F----N----------------------H----------G-------------------------KD--------G----------------------------------------------------V-KH-Q------------S-----F----------------KG-----GK--A----N-----------GLKL---Y-------LN------VE--------EL-------E------------YL------------NY--------M--EA-S----D-L----G--FKILAH---D-Q-D------E-------------PP------------------L-I--Q-----------E-LGF-GV-------TT-GN------------H-----Y-----------------------FI---ALETE-R-------V----------T--------------------------SLP------------------------D---------P-------Y----G-------N--C-----------E---------------ED-------HK----------------L-D----H---------------YD-----------H---------------------------------------------------------------------------YSI----PA-------------CR-----IE---CE------------T-L-IVE-----E-----K---C-----------SC-----------------R-L-----V------------E-M-------------H---------------------------------------G---------------------------------------------------------------------------------------------------------------------------------D-------------------------------------------------------------------------------H------GIR----------V------------C---------------------------------T-----------------------------A------------------------E-E-YH--------------------DC--------A---L-----PT---------------------------L------E---------S----------I------TE---S-------D----------T-------------------------C--------------V--C----------------QNP----C-----E----LTQF-QHS-ISS-V-----------------------------------------K----------------------------------------------L-------RE---------------SAV-------------E----MIHG-----------------------------------------------------------------------------------------------------------------------------HTS-------------------------------------------------------S-N-----------------I--------------------------------------------------------NLT-------------------------E-------------------------------------FKS--------------------------------------------------VEF------------------I---------------------------------------------------------------------------------------------------------------------------------------------------------------------------------------------------------------------------------------------------------------------------------------------------------------------------------------------------------------------------------------------------------------------------------------------------------------------------------------------------------------------------------E-----------------------------------KN-------L---------------------L--V------VN-----------LFF-----DSLNYQY----IEQT-VAY-P-GV---S----LL--------------SDVGGQMGLC------IGASIL-------TVLHL-VQ-F-----------A--------------------------I
>Mmem_14775_1_p1
---------------------------------------------------------------------------------------------------------------------------------------------------------------------------------------------------------------------------------------------------------------------------------------------------------------------------M-D---------------------------------------------------------------------------------------------------------------------------------C--------------N-----------V--------------S-S---------------------------F---------------------------------DL----------------------------------P-Y-L-----------------------------------------------------------------------------------------------------------------Y------------------------------------STP------------------IR--------------------------------------------------------------------------------H-----------------------------------------------------------------------------------------------------------------------------------------------------------------------------------------------------------------------------------------------------------------------------------------------------------------------------------------------------------------------------------------------------------------------------------------------------------------------------------------------------------------------------------------------------------------------------------------------------------------------------------------------------------------------------------------------------------------------------------------------------------------------------------H--------------------Y-----------T---------------------------------------------------------------------------------------SGT--------------------------E----------------------------------------------------------------------------------------------------------------F----------------DL-----------------AEFY----------------N------------------------------------RT------------------------------------------------------------------------------------------GHQ--K--E-------D--------L--------I--------------Q---------H----------------------C-H------W----------K---------K---T---A---------------------------C--------------------N--------E--S----S---------W-----E----T--------------------------------V------F-T--H--Y-------G---KCY----M--------F----N----------------------K----------D----------------------------------------------------------------------------------------G-DH-L------------L-----K----------------KA-----GA--G----N-----------GLKL---V-------LY------DE--------ED-------E------------YI------------ES--------H--DS-E----D-Q----G--IKFLPH---A-H-I------E-------------PP------------------F-L--K-----------E-LGF-GA-------AP-GF------------H-----Y-----------------------QI---ALQQR-E-------I----------K--------------------------GLG------------------------E---------P-------Y----T-------K--C-----------E---------------ED-------HA----------------T-K----Y---------------FD-----------N---------------------------------------------------------------------------YTI----PG-------------CR-----IE---CE------------T-E-TIF-----E-----Q---C-----------GC-----------------R-L-----V------------E-S-------------P---------------------------------------G---------------------------------------------------------------------------------------------------------------------------------T-------------------------------------------------------------------------------H--------P----------V------------C---------------------------------T-----------------------------P------------------------E-Q-Y---------------------DC--------A---E-----ET---------------------------L------L---------E----------I------EQ---S-------D----------S-------------------------C--------------L--C----------------ENP----C-----S----ATQY-PFK-IAM-L-----------------------------------------E----------------------------------------------L-------RE---------------STV-------------V----KLR--------------------------------------------------------------------------------------------------------------------------------N-------------------------------------------------------D-G-----------------H--------------------------------------------------------AIP-------------------------A-------------------------------------------------------------------------------------------HL------------------T---------------------------------------------------------------------------------------------------------------------------------------------------------------------------------------------------------------------------------------------------------------------------------------------------------------------------------------------------------------------------------------------------------------------------------------------------------------------------------------------------------------------------------K-----------------------------------DQ-------L---------------------I--V------LN-----------IYF-----DSLSFEK----VEMT-KAY-T-VL---S----IL--------------SDFGGTMGLW------LGASIL-------AAAQM-AD-Y-----------C--------------------------V
>Mmem_18514_1_p1
A--VW------------------------------------VVMFT-LAI---ILLL----LQ--------------------LCERVRFYI--------------------------------------------------------------------------------------------------------------------------------------------------AK--------------------------------H----H-------------------IT---------------KT-D--------V--IH---P---Q-H-----------------------L----------------------D----F---------PA------------VTI----------------------------C--------------N-----------M--------------N-K---------------------------Y---------------------------------RV----------------------------------S-A-I-----------------------------------------------------------------------------------------------------------------T------------------------------------RED------------------IA--------------------------------------------------------------------------------F---------------I--G-P---V-I-------------------------------------------------------------------------------------------------------------------GLT---------------------------------------------------------------------------------------------------------------------------------------------------------------------------------------------------------------DES------------------------------------------------------------------------------------------------------------------------------------------------------------------------------------------------------------------------------------------------------------------------YFL-KHSQ--------------------------------------------------------------------------------------------------------------------------------H--------------------Y-----------R-------------------------------------QEWV------------------------------------------RDMFVKT--------------------------DW-------------------------------R-QIKQ-S-LV-------------------------------------NS-----------------------------SF----------------DM-----------------EEFT----------------N------------------------------------RT------------------------------------------------------------------------------------------GHR--F--E-------D--------M--------V--------------V---------S----------------------C-D------W----------R---------G---L---P---------------------------C--------------------D--------P--L----D---------W-----T----A--------------------------------S------Y-T--H--H-------G---VCY----T--------F----N----------------------Q----------Q-------------------------RL-------------------------------------------------------------S-SR-N------------I-----S----------------KS-----GN--G----N-----------GLRL---M-------LN------VE--------EH-------E------------YI------------ES--------A--DS-S----D-L----G--FMIELH---H-Q-N------Q-------------PP------------------L-V--T-----------E-FGF-GV-------TS-GF------------H-----Y-----------------------LI---SMKMQ-E-------V----------L--------------------------SLP------------------------H---------P-------Y----G-------S-VCQA---------E---------------HE-------DE----------------A-D----F---------------GA-----------P---------------------------------------------------------------------------YSI----SS-------------CR-----IE---CE------------T-M-LVY-----Q-----K---C-----------GC-----------------R-L-----V------------E-S-------------P---------------------------------------N---------------------------------------------------------------------------------------------------------------------------------T-------------------------------------------------------------------------------S-------LP----------L------------C---------------------------------D-----------------------------H------------------------T-R-YM---------------------C--------A---Q-----TV---------------------------L------A---------R----------L------EA---T-------D----------S-------------------------C--------------A--C----------------ANP----C-----H----SIEY-IPL-ISA-L-----------------------------------------R----------------------------------------------L-------RE---------------ETV-------------A----IVK--------------------------------------------------------------------------------------------------------------------------------K-------------------------------------------------------G-N-----------------P--------------------------------------------------------QLD-------------------------K-------------------------------------------------------------------------------------------SL------------------K---------------------------------------------------------------------------------------------------------------------------------------------------------------------------------------------------------------------------------------------------------------------------------------------------------------------------------------------------------------------------------------------------------------------------------------------------------------------------------------------------------------------------------K-----------------------------------EN-------L---------------------A--V------LN-----------IYY-----QAMSYDL----IEMV-PAY-S-IV---A----LL--------------CDLGGNMGLY------VGASLM-------AIFQI-VD-R-----------M--------------------------I
>Ngen_g19914
L--IW------------------------------------SVLVS-ASF---SYFM----YG--------------------MVNRIRFFR--------------------------------------------------------------------------------------------------------------------------------------------------DA--------------------------------P----H-------------------GT---------------RV-D--------L--QY---V---S-S-----------------------I----------------------E----F---------PA------------VTI----------------------------C--------------N-----------V--------------N-S---------------------------F---------------------------------RL----------------------------------S-V-L-----------------------------------------------------------------------------------------------------------------T------------------------------------DDD------------------IY--------------------------------------------------------------------------------S---------------Y--G-Q---T-L-------------------------------------------------------------------------------------------------------------------GLL---------------------------------------------------------------------------------------------------------------------------------------------------------------------------------------------------------------DKD------------------------------------------------------------------------------------------------------------------------------------------------------------------------------------------------------------------------------------------------------------------------WQL-IHRE--------------------------------------------------------------------------------------------------------------------------------H--------------------Y-----------N-------------------------------------RALQ------------------------------------------DRI-DEV--------------------------NW-------------------------------E-TYNA-S-A----------------------------------------------------------------------P----------------DL-----------------AEFT----------------R------------------------------------RT------------------------------------------------------------------------------------------GHQ--I--E-------D--------M--------L--------------L---------M----------------------C-H------W----------R---------D---K---E---------------------------C--------------------G--------P--E----N---------F-----T----H--------------------------------I------F-T--N--Y-------G---NCY----T--------F----N----------------------S----------G-------------------------QN--------S----------------------------------------------------S-VL-V------------S-----K----------------KP-----GR--A----H-----------GLNL---Y-------LN------LE--------EH-------E------------YL------------NN--------E--QT-V----H-A----G--FKILLH---H-M-N------E-------------PP------------------L-V--D-----------E-LGL-GL-------QP-GT------------H-----H-----------------------LV---AIRKD-M-------I----------T--------------------------NLP------------------------K---------P-------H----G-------S--C-----------A---------------NN-------YD----------------M-K----Y---------------YK-----------E---------------------------------------------------------------------------YTV----AG-------------CK-----LE---CT------------A-S-SVI-----R-----N---C-----------SC-----------------R-S-----L------------E-L-------------P----------------------------------------------------------------------------------------------------------------------------------------------------------------------------------------------------------------------------------------------------------------------------------------------------------------------------------------------------------------------------------------------------------------------------------D---------------------------M------D---------V----------L------MD---S-------D----------E-------------------------C--------------I--C----------------QTP----C-----N----TTKY-NMV-MSS-L-----------------------------------------K----------------------------------------------I-------RH---------------EMV-------------D----KLNQ------------------------------------------------------------------------------------------------------------------------EMEGRHTE-------------------------------------------------------G-D-----------------L--------------------------------------------------------NIS-------------------------D-------------------------------------------------------------------------------------------AI------------------T---------------------------------------------------------------------------------------------------------------------------------------------------------------------------------------------------------------------------------------------------------------------------------------------------------------------------------------------------------------------------------------------------------------------------------------------------------------------------------------------------------------------------------S-----------------------------------DN-------I---------------------V--A------VN-----------IFY-----ESLNYEV----VEQY-AAY-P-SE---A----LF--------------GDVGGQIGLF------VGASVL-------TLAHL-AE-F-----------I--------------------------I
>Scal_c469942_i1
L--LW------------------------------------TLFVL-TSL---GVLL----YQ--------------------FCESAWNYA--------------------------------------------------------------------------------------------------------------------------------------------------QF--------------------------------Y----H-------------------IT---------------KL-D--------V--EY---L---P-H-----------------------M----------------------P----F---------PA------------VTV----------------------------C--------------N-----------F--------------N-K---------------------------Y---------------------------------RR----------------------------------S-A-I-----------------------------------------------------------------------------------------------------------------T------------------------------------PTD------------------MV--------------------------------------------------------------------------------H---------------I--G-Q---P-L-------------------------------------------------------------------------------------------------------------------GLV---------------------------------------------------------------------------------------------------------------------------------------------------------------------------------------------------------------DTE------------------------------------------------------------------------------------------------------------------------------------------------------------------------------------------------------------------------------------------------------------------------RNL-NNPE--------------------------------------------------------------------------------------------------------------------------------L--------------------F-----------S-------------------------------------DEFM------------------------------------------DKW-NNT--------------------------DW-------------------------------E-V-EM-K-KP---------------------------------------------------------------------F----------------DF-----------------TEFT----------------R------------------------------------RA------------------------------------------------------------------------------------------GHH--F--D-------E--------T--------I--------------L---------E----------------------A-L------W----------N---------G---H---S---------------------------C--------------------T--------P--E----D---------F-----R----D--------------------------------F------L-T--H--Y-------G---NCF----I--------F----N----------------------Q----------Y-------------------------EE--D-----E----------------------------------------------------D-QY-H------------S-----M----------------RA-----GT--G----N-----------GLRI---V-------LD------VH--------SH-------E------------HI-----PTT---DLE--------D--SF-I----N-V----G--FKLMIH---S-P-H------E-------------PP------------------Y-L--K-----------Q-LGF-AV-------GP-GN------------H-----Y-----------------------FL---ALKRQ-E-------I----------I--------------------------RLS------------------------T---------P-------Y----T-------SKVCEK---------S---------------SE-------GT------------------E----H---------------FH-----------E---------------------------------------------------------------------------YSM----SA-------------CR-----IE---CE------------T-A-LLV-----Q-----E---C-----------GC-----------------K-L-----V------------E-Q-------------P---------------------------------------G---------------------------------------------------------------------------------------------------------------------------------N-------------------------------------------------------------------------------A--------S----------V------------C---------------------------------S-----------------------------P------------------------Q-Q-VA--------------------AC--------A---H-----EK---------------------------L------D---------E----------Y------IE---G-------HI------E-FD-------------------------C--------------P--C----------------DIP----C-----K----SELY-PVD-VSN-S-----------------------------------------G----------------------------------------------L-------KR---------------DIT-------------G----KSV----------------------------------------------------------------------------------------------------------------------------------------------------------------------------------------G-L-----------------S--------------------------------------------------------NYS-------------------------I-------------------------------------------------------------------------------------------EY------------------I---------------------------------------------------------------------------------------------------------------------------------------------------------------------------------------------------------------------------------------------------------------------------------------------------------------------------------------------------------------------------------------------------------------------------------------------------------------------------------------------------------------------------------K-----------------------------------NN-------I---------------------V--M------LT-----------IFY-----EELNFET----IEQL-PEM-S-IV---D----LL--------------GQLGGNMGLF------LGASIL-------TIFQI-FE-Y-----------I--------------------------F
>Pfla_ASIC_1g14838
L--LW------------------------------------ALVVL-ASF---GILL----QQ--------------------CIKAAINYG--------------------------------------------------------------------------------------------------------------------------------------------------EF--------------------------------H----H-------------------VT---------------KV-D--------V--EY---V---Q-H-----------------------M----------------------P----F---------PA------------ITI----------------------------C--------------N-----------F--------------N-K---------------------------Y---------------------------------RK----------------------------------S-A-I-----------------------------------------------------------------------------------------------------------------T------------------------------------PAD------------------MV--------------------------------------------------------------------------------H---------------V--G-K---P-L-------------------------------------------------------------------------------------------------------------------GLM---------------------------------------------------------------------------------------------------------------------------------------------------------------------------------------------------------------DED------------------------------------------------------------------------------------------------------------------------------------------------------------------------------------------------------------------------------------------------------------------------GNL-NS-D--------------------------------------------------------------------------------------------------------------------------------L--------------------F-----------S-------------------------------------EEFV------------------------------------------RQM-KDL--------------------------DW-------------------------------D-S-EE-K-KR---------------------------------------------------------------------F----------------NY-----------------TEFT----------------Y------------------------------------RV------------------------------------------------------------------------------------------GSQ--V--K-------E--------T--------I--------------V---------E----------------------C-T------W----------N---------G---H---K---------------------------C--------------------T--------E--H----D---------F-----V----K--------------------------------V------F-T--H--Y-------G---ICF----A--------F----N----------------------K----------Y-------------------------HR--D-----T----------------------------------------------------E-AR-H------------A-----G----------------KP-----GA--D----N-----------GLRV---V-------LN------AQ--------TS-------E------------HL-----PTA---DLE--------D--SF-I----N-V----G--FKLMIH---P-P-T------E-------------PP------------------Y-P--K-----------E-LGF-AV-------GP-GS------------H-----I-----------------------FL---AITRQ-E-------I----------K--------------------------RLS------------------------K---------P-------Y----G-------E--CDM---------K---------------SV-------GS------------------K----Y---------------FD-----------H---------------------------------------------------------------------------YSM----SA-------------CR-----IE---CE------------T-A-LLL-----E-----M---C-----------GC-----------------R-L-----V------------E-Q-------------P---------------------------------------G---------------------------------------------------------------------------------------------------------------------------------N-------------------------------------------------------------------------------G--------P----------V------------C---------------------------------T-----------------------------P------------------------K-I-VK--------------------EC--------A---H-----VK---------------------------L------L---------E----------Y------IE---G-------HI------E-FD-------------------------C--------------P--C----------------HIP----C-----D----SEVY-SVT-PSS-S-----------------------------------------R----------------------------------------------L-------KP---------------DRS-------------G----KSP----------------------------------------------------------------------------------------------------------------------------------------------------------------------------------------A-M-----------------S--------------------------------------------------------NYT-------------------------Q-------------------------------------------------------------------------------------------EY------------------I---------------------------------------------------------------------------------------------------------------------------------------------------------------------------------------------------------------------------------------------------------------------------------------------------------------------------------------------------------------------------------------------------------------------------------------------------------------------------------------------------------------------------------D-----------------------------------SN-------V---------------------L--V------LT-----------IFY-----EELNFET----ITQL-PET-S-LV---G----LL--------------GQLGGNMGLF------LGASIL-------TLIQI-IE-Y-----------F--------------------------V
>Pfla_ASIC_1g15842
-----------------------------------------------------------------------------------CISSIIYYV--------------------------------------------------------------------------------------------------------------------------------------------------ER--------------------------------H----H-------------------VT---------------KT-D--------V--NY---T---S-E-----------------------L----------------------E----F---------PA------------VTL----------------------------C--------------N-----------F--------------N-K---------------------------Y---------------------------------RE----------------------------------S-A-F-----------------------------------------------------------------------------------------------------------------T------------------------------------ERD------------------IG--------------------------------------------------------------------------------E---------------V--G-I---H-L-------------------------------------------------------------------------------------------------------------------GIY---------------------------------------------------------------------------------------------------------------------------------------------------------------------------------------------------------------ETG-----------------------------------------------------------------------------------------------------------------------------------------------------------------------------------------------------------------------------------------------------------------------------NEH--------------------------------------------------------------------------------------------------------------------------------T--------------------N-----------T-------------------------------------NGFI------------------------------------------DNN-SSL----------------------------------------------------------------I-E-SN---------------------------------------------------------------------Y-----------------------------------------------------------------------------------------------------------------------------------------------------------------------------------------------------------------L--------R--------------L---------K----------------------C-E------Y----------S---------G---D---E---------------------------C--------------------F--------Y--S----N---------F-----S----H--------------------------------V------N-T--H--H-------G---NCY----T--------F----N----------------------K----------W-------------------------EE--G-----R----------------------------------------------------G-PL-I------------S-----K----------------RA-----GA--G----N-----------GLKL---I-------LD------IE--------LE-------E------------YT-----PSN---DLD--------G--DS-M----D-A----G--LKILIH---P-T-N------E-------------PP------------------Y-V--K-----------E-LGF-AL-------TP-GY------------H-----S-----------------------FI---SMKKE-L-------I----------T--------------------------GLP------------------------V---------P-------Y----G-------E--CLN---------D------------------------GN----------------I-Q----Y---------------HD-----------H---------------------------------------------------------------------------YSL----SA-------------CR-----IE---CE------------T-L-AVQ-----T-----E---C-----------GC-----------------R-L-----V------------E-Q-------------P---------------------------------------G---------------------------------------------------------------------------------------------------------------------------------D-------------------------------------------------------------------------------L--------P----------V------------C---------------------------------T-----------------------------A------------------------S-Q-TH--------------------HC--------A---H-----QT---------------------------L------V---------D----------F------VD---G-------HL------D-VD-------------------------C--------------S--C----------------ADP----C-----T----VEDY-PHV-ITM-A-----------------------------------------K----------------------------------------------L-------RP---------------AFI-------------E----KMF------------------------------------------------------------------------------------------------------------------------------HD--------------------------------------------------------T-G-----------------H--------------------------------------------------------NMT-------------------------E-------------------------------------------------------------------------------------------EY------------------I---------------------------------------------------------------------------------------------------------------------------------------------------------------------------------------------------------------------------------------------------------------------------------------------------------------------------------------------------------------------------------------------------------------------------------------------------------------------------------------------------------------------------------Q-----------------------------------EN-------V---------------------I--V------LS-----------IFY-----EGLNLQT----ITQL-PDT-D-VI---V----LV--------------SQIGGNMGLC------LGASIL-------TILEL-LE-F-----------A--------------------------L
>Apla_ASIC_gbr_173_6
L--IW------------------------------------AACFL-AAL---VAFL----HQ--------------------ATLTLIHFV--------------------------------------------------------------------------------------------------------------------------------------------------EK--------------------------------H----H-------------------VT---------------KV-D--------I--SY---R---K-K-----------------------L----------------------D----F---------PA------------VTV----------------------------C--------------N-----------F--------------N-K---------------------------Y---------------------------------RE----------------------------------S-A-L-----------------------------------------------------------------------------------------------------------------T------------------------------------DRD------------------IR--------------------------------------------------------------------------------N---------------V--G-Y---H-L-------------------------------------------------------------------------------------------------------------------GIV---------------------------------------------------------------------------------------------------------------------------------------------------------------------------------------------------------------DED------------------------------------------------------------------------------------------------------------------------------------------------------------------------------------------------------------------------------------------------------------------------HNL-INPY--------------------------------------------------------------------------------------------------------------------------------L--------------------Y-----------T-------------------------------------EEFR------------------------------------------RKM-AAV--------------------------DW-------------------------------S-VHDI-D-DE---------------------------------------------------------------------Y----------------NM-----------------TEFT----------------N------------------------------------RT------------------------------------------------------------------------------------------GHQ--L--D-------E--------M--------I--------------V---------E----------------------C-S------W----------R---------D---E---P---------------------------C--------------------S--------P--D----D---------F-----H----H--------------------------------I------F-S--H--L-------G---NCY----T--------F----N----------------------H----------V-------------------------AL--A-----T----------------------------------------------------E-RH-S------------S-----I----------------SA-----GA--A----N-----------GLKL---T-------LN------IQ--------EE-------E------------YT-----PSN---DLH--------G--AA-E----D-A----G--IKWMLH---H-P-S------E-------------PP------------------Y-V--K-----------E-LGF-GA-------GP-GD------------H-----T-----------------------FV---AVRHE-E-------V----------E--------------------------SLP------------------------S---------P-------Y----T-------P--CME---------T---------------SA-------GF----------------L-D----H---------------FD-----------H---------------------------------------------------------------------------YSL----QA-------------CR-----IE---CE------------T-E-VVV-----Q-----R---C-----------GC-----------------R-L-----V------------E-Q-------------P---------------------------------------G---------------------------------------------------------------------------------------------------------------------------------N-------------------------------------------------------------------------------A--------P----------V------------C---------------------------------N-----------------------------P------------------------A-E-TH--------------------EC--------A---Q-----AA---------------------------L------V---------H----------A------VA---G-------HG------D-QA-------------------------C--------------D--C----------------SSP----C-----S----VESY-PFT-TTN-V-----------------------------------------R----------------------------------------------L-------RA---------------KYI-------------E----RIY------------------------------------------------------------------------------------------------------------------------------SN--------------------------------------------------------T-T-----------------H--------------------------------------------------------NFS-------------------------A-------------------------------------------------------------------------------------------DY------------------I---------------------------------------------------------------------------------------------------------------------------------------------------------------------------------------------------------------------------------------------------------------------------------------------------------------------------------------------------------------------------------------------------------------------------------------------------------------------------------------------------------------------------------Q-----------------------------------NN-------L---------------------V--L------LS-----------IYY-----EALNAEV----IEQL-PEM-T-VP---S----LL--------------AALGGNFGLF------LGASVL-------TIVEL-LE-Y-----------V--------------------------F
>Apla_ASIC_gbr_173_7
L--IW------------------------------------AVVTL-AAL---GFFL----YQ--------------------TALSFISFF--------------------------------------------------------------------------------------------------------------------------------------------------EW--------------------------------N----H-------------------VT---------------KV-D--------I--NY---A---D-E-----------------------L----------------------E----F---------PA------------VTL----------------------------C--------------N-----------F--------------N-K---------------------------Y---------------------------------RE----------------------------------S-A-W-----------------------------------------------------------------------------------------------------------------T------------------------------------ERD------------------LK--------------------------------------------------------------------------------N---------------V--G-T---H-L-------------------------------------------------------------------------------------------------------------------GII---------------------------------------------------------------------------------------------------------------------------------------------------------------------------------------------------------------DED------------------------------------------------------------------------------------------------------------------------------------------------------------------------------------------------------------------------------------------------------------------------HNL-INPH--------------------------------------------------------------------------------------------------------------------------------L--------------------Y-----------T-------------------------------------DEFK------------------------------------------QNL-AAV--------------------------NW-------------------------------T-ALEV-E-ED---------------------------------------------------------------------Y----------------DM-----------------TEFT----------------N------------------------------------RT------------------------------------------------------------------------------------------GHQ--L--D-------E--------M--------I--------------V---------E----------------------C-T------W----------K---------G---S---P---------------------------C--------------------N--------S--Q----D---------F-----H----H--------------------------------V------F-S--H--L-------G---NCY----T--------F----N----------------------H----------V-------------------------EL--D-----Q----------------------------------------------------D-RH-S------------T-----I----------------SA-----GA--A----N-----------GLKL---T-------LN------IQ--------EE-------E------------YT-----PSN---DLD--------G--AA-E----D-A----G--IKWMLH---H-P-S------E-------------PP------------------Y-V--K-----------E-LGF-GA-------GP-GH------------H-----T-----------------------FV---ATRHE-Q-------I----------S--------------------------SLP------------------------F---------P-------Y----T-------M--CEE---------D------------------------GS----------------L-K----Y---------------FD-----------H---------------------------------------------------------------------------YSI----QA-------------CR-----IE---CE------------T-D-LVV-----D-----Q---C-----------GC-----------------R-L-----V------------E-Q-------------P---------------------------------------G---------------------------------------------------------------------------------------------------------------------------------T-------------------------------------------------------------------------------A--------P----------V------------C---------------------------------N-----------------------------P------------------------A-E-SH--------------------EC--------A---H-----VV---------------------------L------V---------Q----------A------VT---G-------ET------E-SS-------------------------C--------------D--C----------------KSP----C-----E----LEVY-PFS-TTN-V-----------------------------------------K----------------------------------------------L-------RA---------------NFI-------------E----TIY------------------------------------------------------------------------------------------------------------------------------SNS-------------------------------------------------------T-T-----------------H--------------------------------------------------------NFT-------------------------A-------------------------------------------------------------------------------------------EY------------------I---------------------------------------------------------------------------------------------------------------------------------------------------------------------------------------------------------------------------------------------------------------------------------------------------------------------------------------------------------------------------------------------------------------------------------------------------------------------------------------------------------------------------------E-----------------------------------NN-------L---------------------V--L------LS-----------IYF-----EALNHEV----IEQL-PEM-T-VF---T----IL--------------ATLGGNFGLF------LGGSVL-------TVMQL-LE-Y-----------L--------------------------F
>Rnor_ASIC1_NP_077068_1
A--LW------------------------------------ALCFL-GSL---AVLL----CV--------------------CTERVQYYF--------------------------------------------------------------------------------------------------------------------------------------------------CY--------------------------------H----H-------------------VT---------------KL-D--------E--VA---A---S-Q-----------------------L----------------------T----F---------PA------------VTL----------------------------C--------------N-----------L--------------N-E---------------------------F---------------------------------RF----------------------------------S-Q-V-----------------------------------------------------------------------------------------------------------------S------------------------------------KND------------------LY--------------------------------------------------------------------------------H---------------A--G-E---L-L-------------------------------------------------------------------------------------------------------------------ALL---------------------------------------------------------------------------------------------------------------------------------------------------------------------------------------------------------------NNR-------------------------------------------------------------------------------------------------------------------------------------------------------------------------------------------------------------------------------------------------------------------------YE-IPDT-QMA-----------DE---------------------------------------------------------------------------------------------------------------------------------------------------------------------------------------KQL------------------------------------------EILQDKA--------------------------NF-------------------------------R-SFKP------------------------------------------KP------------------------------F----------------NM-----------------REFY----------------D------------------------------------RA------------------------------------------------------------------------------------------GHD--I--R-------D--------M--------L--------------L---------S----------------------C-H------F----------R---------G---E---A---------------------------C--------------------S--------A--E----D---------F-----K----V--------------------------------V------F-T--R--Y-------G---KCY----T--------F----N----------------------S----------G-------------------------QD--G-----R----------------------------------------------------P-RL-K------------T-----M----------------KG-----GT--G----N-----------GLEI---M-------LD------IQ--------QD-------E------------YL-----PVWG--ETD--------E--TS-F----E-A----G--IKVQIH---S-Q-D------E-------------PP------------------F-I--D-----------Q-LGF-GV-------AP-GF------------Q-----T-----------------------FV---SCQEQ-R-------L----------I--------------------------YLP------------------------S---------P-------W----G-------T--CNA---------V---------------TM-------DS------------------D----F---------------FD-----------S---------------------------------------------------------------------------YSI----TA-------------CR-----ID---CE------------T-R-YLV-----E-----N---C-----------NC-----------------R-M-----V------------H-M-------------P---------------------------------------G---------------------------------------------------------------------------------------------------------------------------------D-------------------------------------------------------------------------------A--------P----------Y------------C---------------------------------T-----------------------------P------------------------E-Q-YK--------------------EC--------A---D-----PA---------------------------L------D---------F----------L------VE---K-------D-------Q-EY-------------------------C--------------V--C----------------EMP----C-----N----LTRY-GKE-LSM-V-----------------------------------------K----------------------------------------------I-------PS---------------KAS-------------A----KYL--------------------------------------------------------------------------------------------------------------------------------A-------------------------------------------------------K-K-----------------F--------------------------------------------------------NKS-------------------------E-------------------------------------------------------------------------------------------QY------------------I---------------------------------------------------------------------------------------------------------------------------------------------------------------------------------------------------------------------------------------------------------------------------------------------------------------------------------------------------------------------------------------------------------------------------------------------------------------------------------------------------------------------------------G-----------------------------------EN-------I---------------------L--V------LD-----------IFF-----EVLNYET----IEQK-KAY-E-IA---G----LL--------------GDIGGQMGLF------IGASIL-------TVLEL-FD-Y-----------A--------------------------Y
>RnorASIC2_NP_001029186_1
V--LW------------------------------------AVAFV-GSL---GLLL----VE--------------------SSERVSYYF--------------------------------------------------------------------------------------------------------------------------------------------------SY--------------------------------Q----H-------------------VT---------------KV-D--------E--VV---A---Q-S-----------------------L----------------------V----F---------PA------------VTL----------------------------C--------------N-----------L--------------N-G---------------------------F---------------------------------RF----------------------------------S-R-L-----------------------------------------------------------------------------------------------------------------T------------------------------------TND------------------LY--------------------------------------------------------------------------------H---------------A--G-E---L-L-------------------------------------------------------------------------------------------------------------------ALL---------------------------------------------------------------------------------------------------------------------------------------------------------------------------------------------------------------DVN-------------------------------------------------------------------------------------------------------------------------------------------------------------------------------------------------------------------------------------------------------------------------LQ-IPDP-HLA-----------DP---------------------------------------------------------------------------------------------------------------------------------------------------------------------------------------TVL------------------------------------------EALRQKA--------------------------NF-------------------------------K-HYKP------------------------------------------KQ------------------------------F----------------SM-----------------LEFL----------------H------------------------------------RV------------------------------------------------------------------------------------------GHD--L--K-------D--------M--------M--------------L---------Y----------------------C-K------F----------K---------G---Q---E---------------------------C--------------------G--------H--Q----D---------F-----T----T--------------------------------V------F-T--K--Y-------G---KCY----M--------F----N----------------------S----------G-------------------------ED--G-----K----------------------------------------------------P-LL-T------------T-----V----------------KG-----GT--G----N-----------GLEI---M-------LD------IQ--------QD-------E------------YL-----PIWG--ETE--------E--TT-F----E-A----G--VKVQIH---S-Q-S------E-------------PP------------------F-I--Q-----------E-LGF-GV-------AP-GF------------Q-----T-----------------------FV---ATQEQ-R-------L----------T--------------------------YLP------------------------P---------P-------W----G-------E--CRS---------S---------------EM-------GL------------------D----F---------------FP-----------V---------------------------------------------------------------------------YSI----TA-------------CR-----ID---CE------------T-R-YIV-----E-----N---C-----------NC-----------------R-M-----V------------H-M-------------P---------------------------------------G---------------------------------------------------------------------------------------------------------------------------------D-------------------------------------------------------------------------------A--------P----------F------------C---------------------------------T-----------------------------P------------------------E-Q-HK--------------------EC--------A---E-----PA---------------------------L------G---------L----------L------AE---K-------D-------S-NY-------------------------C--------------L--C----------------RTP----C-----N----LTRY-NKE-LSM-V-----------------------------------------K----------------------------------------------I-------PS---------------KTS-------------A----KYL--------------------------------------------------------------------------------------------------------------------------------E-------------------------------------------------------K-K-----------------F--------------------------------------------------------NKS-------------------------E-------------------------------------------------------------------------------------------KY------------------I---------------------------------------------------------------------------------------------------------------------------------------------------------------------------------------------------------------------------------------------------------------------------------------------------------------------------------------------------------------------------------------------------------------------------------------------------------------------------------------------------------------------------------S-----------------------------------EN-------I---------------------L--V------LD-----------IFF-----EALNYET----IEQK-KAY-E-VA---A----LL--------------GDIGGQMGLF------IGASLL-------TILEL-FD-Y-----------I--------------------------Y
>Bbel_ASIC_XP_019621275_1
I--LW------------------------------------AGVFC-GCV---AVLL----VQ--------------------SVDRVQYYL--------------------------------------------------------------------------------------------------------------------------------------------------SN--------------------------------P----H-------------------AT---------------KL-D--------E--IT---A--VN-G-----------------------L----------------------N----F---------PA------------VTI----------------------------C--------------N-----------M--------------N-S---------------------------F---------------------------------RF----------------------------------S-Q-V-----------------------------------------------------------------------------------------------------------------N------------------------------------QQD------------------LF--------------------------------------------------------------------------------Y---------------A--GPD---I-L-------------------------------------------------------------------------------------------------------------------DLI---------------------------------------------------------------------------------------------------------------------------------------------------------------------------------------------------------------DHTLP----------------------------------------------------------------------------------------------------------------------------------------------------------------------------------------------------------------------------------------------------------------------RPK-LKISEEFLNH------MNENPSD------------------------------------------------------------------------------------------------------------HQ--------------------E-----------M-------------------------------------RQKM------------------------------------------ERIRELT--------------------------NF-------------------------------D-GFVP------------------------------------------GK------------------------------F----------------SM-----------------SDFY----------------D------------------------------------RT------------------------------------------------------------------------------------------GHQ--I--E-------D--------M--------L--------------L---------D----------------------C-K------Y----------K---------G---E---P---------------------------C--------------------S--------A--K----N---------F-----T----T--------------------------------V------F-T--R--Y-------G---KCY----T--------F----N----------------------S----------G-------------------------SP--N-----Q----------------------------------------------------P-VL-K------------T-----L----------------KG-----GI--G----N-----------GVEF---F-------LD------VQ--------QE-------D------------YM-----PAWG--ESD--------E--VT-F----E-V----G--FKIQLH---T-Q-E------E-------------PP------------------F-I--H-----------E-LGF-GV-------GP-GM------------Q-----Y-----------------------YV---STQEQ-R-------I----------T--------------------------YLP------------------------A---------P-------W----G-------Q--CKA-------------------------EN-------DL------------------T----FD--------------FA-----------K---------------------------------------------------------------------------YTT----SA-------------CR-----ID---CE------------T-K-FVV-----S-----Q---C-----------GC-----------------K-M-----V------------H-M-------------P---------------------------------------G---------------------------------------------------------------------------------------------------------------------------------N-------------------------------------------------------------------------------F--------P----------I------------C---------------------------------T-----------------------------P------------------------D-I-YV--------------------EC--------A---D-----QA---------------------------L------D---------F----------L------VK---S-------D-------N-KK-------------------------C--------------V--C----------------DTP----C-----N----TTRY-NLF-MSH-V-----------------------------------------K----------------------------------------------F-------PS---------------EQA-------------V----KYL--------------------------------------------------------------------------------------------------------------------------------A-------------------------------------------------------R-K-----------------Y--------------------------------------------------------GKP-------------------------E-------------------------------------------------------------------------------------------DY------------------F---------------------------------------------------------------------------------------------------------------------------------------------------------------------------------------------------------------------------------------------------------------------------------------------------------------------------------------------------------------------------------------------------------------------------------------------------------------------------------------------------------------------------------R-----------------------------------KN-------T---------------------L--V------LN-----------VFF-----EALNYET----IEQQ-KAY-E-VA---S----LL--------------GDIGGQMGLF------IGASIL-------TILEL-FD-Y-----------L--------------------------Y
>Bbel_ASIC_XP_019621276_1
F--LW------------------------------------AAAFL-ICF---GMVS----YN--------------------GYDRVIYYL--------------------------------------------------------------------------------------------------------------------------------------------------SY--------------------------------P----R-------------------VT---------------KL-D--------E--LE---A---Q-M-----------------------M----------------------N----F---------PA------------ITM----------------------------C--------------N-----------L--------------N-P---------------------------F---------------------------------RF----------------------------------S-K-L-----------------------------------------------------------------------------------------------------------------T------------------------------------KDD------------------LW--------------------------------------------------------------------------------Q---------------V--G-H---A-L-------------------------------------------------------------------------------------------------------------------EIL---------------------------------------------------------------------------------------------------------------------------------------------------------------------------------------------------------------DEN-------------------------------------------------------------------------------------------------------------------------------------------------------------------------------------------------------------------------------------------------------------------------KK-LAHS-EFV-----------DP---------------------------------------------------------------------------------------------------------------------------------------------------------------------------------------EHL------------------------------------------STLRRLA--------------------------EF-------------------------------GPGYVP-K-NK-------------------------------------DS------------------------------F----------------NM-----------------KEFY----------------N------------------------------------RT------------------------------------------------------------------------------------------AHQ--I--Q-------D--------M--------V--------------L---------E----------------------C-S------Y----------R---------G---T---K---------------------------C--------------------S--------W--A----N---------F-----T----V--------------------------------V------F-T--R--Y-------G---KCY----T--------F----N----------------------S----------G-------------------------SP--N-----Q----------------------------------------------------P-VL-K------------T-----L----------------KG-----GI--G----N-----------GVEF---F-------LD------VQ--------QE-------D------------YM-----PAWG--ESD--------E--VT-F----E-V----G--FKIQLH---T-Q-E------E-------------PP------------------F-I--H-----------E-LGF-GV-------GP-GM------------Q-----Y-----------------------YV---STQEQ-R-------I----------T--------------------------YLP------------------------A---------P-------W----G-------Q--CKA-------------------------EN-------DL------------------T----FD--------------FA-----------K---------------------------------------------------------------------------YTT----SA-------------CR-----ID---CE------------T-K-FVV-----S-----Q---C-----------GC-----------------K-M-----V------------H-M-------------P---------------------------------------G---------------------------------------------------------------------------------------------------------------------------------N-------------------------------------------------------------------------------F--------P----------I------------C---------------------------------T-----------------------------P------------------------D-I-YV--------------------EC--------A---D-----QA---------------------------L------D---------F----------L------VK---S-------D-------N-KK-------------------------C--------------V--C----------------DTP----C-----N----TTRY-NLF-MSH-V-----------------------------------------K----------------------------------------------F-------PS---------------EQA-------------V----KYL--------------------------------------------------------------------------------------------------------------------------------A-------------------------------------------------------R-K-----------------Y--------------------------------------------------------GKP-------------------------E-------------------------------------------------------------------------------------------DY------------------F---------------------------------------------------------------------------------------------------------------------------------------------------------------------------------------------------------------------------------------------------------------------------------------------------------------------------------------------------------------------------------------------------------------------------------------------------------------------------------------------------------------------------------R-----------------------------------KN-------T---------------------L--V------LN-----------VFF-----EALNYET----IEQQ-KAY-E-VA---S----LL--------------GDIGGQMGLF------IGASIL-------TILEL-FD-Y-----------L--------------------------Y
>Bbel_ASIC_XP_019621273_1
V--AW------------------------------------ALAFI-GSL---SVLL----YQ--------------------CSDRVKFYF--------------------------------------------------------------------------------------------------------------------------------------------------QY--------------------------------P----H-------------------IT---------------KL-D--------M--VL---A---E-R-----------------------L----------------------D----F---------PA------------ITI----------------------------C--------------N-----------M--------------N-M---------------------------F---------------------------------RW----------------------------------K-Q-F-----------------------------------------------------------------------------------------------------------------T------------------------------------QND------------------LW--------------------------------------------------------------------------------H---------------M--G-K---G-L-------------------------------------------------------------------------------------------------------------------NIL---------------------------------------------------------------------------------------------------------------------------------------------------------------------------------------------------------------DEN-------------------------------------------------------------------------------------------------------------------------------------------------------------------------------------------------------------------------------------------------------------------------NN-LRCS-EYA-----------TP---------------------------------------------------------------------------------------------------------------------------------------------------------------------------------------GDM------------------------------------------EALKNKA--------------------------NF-------------------------------D-SFKP------------------------------------------SP------------------------------F----------------SI-----------------MEFA----------------N------------------------------------RT------------------------------------------------------------------------------------------GHQ--I--E-------S--------F--------L--------------L---------D----------------------C-K------W----------K---------N---F---T---------------------------C--------------------G--------P--E----Y---------F-----T----P--------------------------------V------F-T--R--Y-------G---KCY----T--------F----N----------------------S----------G-------------------------SP--N-----Q----------------------------------------------------P-VL-K------------T-----L----------------KG-----GI--G----N-----------GVEF---F-------LD------VQ--------QE-------D------------YM-----PAWG--ESD--------E--VT-F----E-V----G--FKIQLH---T-Q-E------E-------------PP------------------F-I--H-----------E-LGF-GV-------GP-GM------------Q-----Y-----------------------YV---STQEQ-R-------I----------T--------------------------YLP------------------------A---------P-------W----G-------Q--CKA-------------------------EN-------DL------------------T----FD--------------FA-----------K---------------------------------------------------------------------------YTT----SA-------------CR-----ID---CE------------T-K-FVV-----S-----Q---C-----------GC-----------------K-M-----V------------H-M-------------P---------------------------------------G---------------------------------------------------------------------------------------------------------------------------------N-------------------------------------------------------------------------------F--------P----------I------------C---------------------------------T-----------------------------P------------------------D-I-YV--------------------EC--------A---D-----QA---------------------------L------D---------F----------L------VK---S-------D-------N-KK-------------------------C--------------V--C----------------DTP----C-----N----TTRY-NLF-MSH-V-----------------------------------------K----------------------------------------------F-------PS---------------EQA-------------V----KYL--------------------------------------------------------------------------------------------------------------------------------A-------------------------------------------------------R-K-----------------Y--------------------------------------------------------GKP-------------------------E-------------------------------------------------------------------------------------------DY------------------F---------------------------------------------------------------------------------------------------------------------------------------------------------------------------------------------------------------------------------------------------------------------------------------------------------------------------------------------------------------------------------------------------------------------------------------------------------------------------------------------------------------------------------R-----------------------------------KN-------T---------------------L--V------LN-----------VFF-----EALNYET----IEQQ-KAY-E-VA---S----LL--------------GDIGGQMGLF------IGASIL-------TILEL-FD-Y-----------L--------------------------Y
>Rnor_ASIC3_NP_775158_1
G--LW------------------------------------ATAVL-LSL---AAFL----YQ--------------------VAERVRYYG--------------------------------------------------------------------------------------------------------------------------------------------------EF--------------------------------H----H-------------------KT---------------TL-D--------E--RE---S---H-Q-----------------------L----------------------T----F---------PA------------VTL----------------------------C--------------N-----------I--------------N-P---------------------------L---------------------------------RR----------------------------------S-R-L-----------------------------------------------------------------------------------------------------------------T------------------------------------PND------------------LH--------------------------------------------------------------------------------W---------------A--G-T---A-L-------------------------------------------------------------------------------------------------------------------LGL---------------------------------------------------------------------------------------------------------------------------------------------------------------------------------------------------------------DPA---------------------------------------------------------------------------------------------------------------------------------------------------------------------------------------------------------------------------------------------------------------------------------EHA----------------------------------------------------------------------------------------------------------------------------------------------------------------------------------------------------AYL------------------------------------------RALGQPP--------------------------AP-------------------------------P-GFMP----S-------------------------------------PT------------------------------F----------------DM-----------------AQLY----------------A------------------------------------RA------------------------------------------------------------------------------------------GHS--L--E-------D--------M--------L--------------L---------D----------------------C-R------Y----------R---------G---Q---P---------------------------C--------------------G--------P--E----N---------F-----T----V--------------------------------I------F-T--R--M-------G---QCY----T--------F----N----------------------S----------G-------------------------AH--G-----A----------------------------------------------------E-LL-T------------T-----P----------------KG-----GA--G----N-----------GLEI---M-------LD------VQ--------QE-------E------------YL-----PIWK--DME--------E--TP-F----E-V----G--IRVQIH---S-Q-D------E-------------PP------------------A-I--D-----------Q-LGF-GA-------AP-GH------------Q-----T-----------------------FV---SCQQQ-Q-------L----------S--------------------------FLP------------------------P---------P-------W----G-------D--CNT---------A---------------SL-------DP----------------D-D----FDPEPSDPLGSPRPRPSP-----------P---------------------------------------------------------------------------YSL----IG-------------CR-----LA---CE------------S-R-YVA-----R-----K---C-----------GC-----------------R-M-----M------------H-M-------------P---------------------------------------G---------------------------------------------------------------------------------------------------------------------------------N-------------------------------------------------------------------------------S--------P----------V------------C---------------------------------S-----------------------------P------------------------Q-Q-YK--------------------DC--------A---S-----PA---------------------------L------D---------A----------M------LR---K-------D-------T----------------------------C--------------V--C----------------PNP----C-----A----TTRY-AKE-LSM-V-----------------------------------------R----------------------------------------------I-------PS---------------RAS-------------A----RYL--------------------------------------------------------------------------------------------------------------------------------A-------------------------------------------------------R-K-----------------Y--------------------------------------------------------NRS-------------------------E-------------------------------------------------------------------------------------------SY------------------I---------------------------------------------------------------------------------------------------------------------------------------------------------------------------------------------------------------------------------------------------------------------------------------------------------------------------------------------------------------------------------------------------------------------------------------------------------------------------------------------------------------------------------T-----------------------------------EN-------V---------------------L--V------LD-----------IFF-----EALNYEA----VEQK-AAY-E-VS---E----LL--------------GDIGGQMGLF------IGASLL-------TILEI-LD-Y-----------L--------------------------C
>Odio_GSOIDP00000722001
F--AW------------------------------------SLAFL-ASL---TLLI----LQ--------------------SSNRVNYYL--------------------------------------------------------------------------------------------------------------------------------------------------ER--------------------------------P----H-------------------VT---------------KL-D--------E--IS---A---I-N-----------------------L----------------------R----F---------PV------------VTI----------------------------C--------------N-----------L--------------N-E---------------------------F---------------------------------RF----------------------------------S-Q-I-----------------------------------------------------------------------------------------------------------------R------------------------------------RND------------------MY--------------------------------------------------------------------------------H---------------A--G-E---F-L-------------------------------------------------------------------------------------------------------------------GFL---------------------------------------------------------------------------------------------------------------------------------------------------------------------------------------------------------------NE-------------------------------------------------------------------------------------------------------------------------------------------------------------------------------------------------------------------------------------------------------------------------QRK-LHPA-AIPKE------DIENP---------------------------------------------------------------------------------------------------------------E--------------------Q-----------Y-------------------------------------QAVY------------------------------------------DRLAELS--------------------------DF-------------------------------SGSFKP----T-------------------------------------AD------------------------------F----------------SL-----------------FEFY----------------N------------------------------------RT------------------------------------------------------------------------------------------GIQ--L--E-------E--------L--------L--------------L---------D----------------------C-F------Y----------R---------G---E---K---------------------------C--------------------G--------Y--K----D---------F-----K----T--------------------------------V------F-T--R--Y-------G---KCY----S--------F----N----------------------H----------P-------------------------DE--E-----K----------------------------------------------------N-IR-K------------T-----L----------------KG-----GV--D----N-----------GLEL---L-------LD------VQ--------QD-------E------------YM-----PMWK--ESD--------E--IT-Y----E-A----G--LKVQIH---S-Q-D------Q-------------PP------------------F-I--H-----------E-LGF-GI-------SP-GR------------Q-----T-----------------------LV---SVKEQ-R-------V----------Y--------------------------FLP------------------------P---------P-------W----G-------L--CND---------G---------------SN-------KT----------------Q-H----AN--------------FD-----------K---------------------------------------------------------------------------YSI----SA-------------CR-----IT---CE------------T-R-TIV-----K-----E---C-----------NC-----------------R-M-----I------------H-M-------------P---------------------------------------NLE----------------------------------------------------------------------------------------------------------------------------TDKD-------------------------------------------------------------------------------I--------P----------Y------------C---------------------------------L-----------------------------P------------------------K-Q-YQ---------------------C--------A---D-----SQ---------------------------L------N---------F----------L------VA---E-------D-------N-VA-------------------------C--------------V--C----------------DTP----C-----D----VVRY-SKE-QSS-L-----------------------------------------L----------------------------------------------L-------PS---------------EQA-------------I----DYM--------------------------------------------------------------------------------------------------------------------------------S-------------------------------------------------------W-K-----------------Y--------------------------------------------------------NKT-------------------------P-------------------------------------------------------------------------------------------PY------------------V---------------------------------------------------------------------------------------------------------------------------------------------------------------------------------------------------------------------------------------------------------------------------------------------------------------------------------------------------------------------------------------------------------------------------------------------------------------------------------------------------------------------------------K-----------------------------------RN-------F---------------------A--K------LN-----------VYF-----EALNYET----VEQK-KAY-E-VP---G----LL--------------GDIGGQMGLF------IGASIL-------TILEL-FD-Y-----------V--------------------------Y
>Cro_ASIC_KH_C1_215
F--AW------------------------------------TVAFL-TSL---SILL----YQ--------------------SSNRAIYYL--------------------------------------------------------------------------------------------------------------------------------------------------SY--------------------------------P----H-------------------VT---------------RL-D--------E--VA---A---G-N-----------------------L----------------------T----F---------PA------------VTI----------------------------C--------------N-----------L--------------N-E---------------------------F---------------------------------QF----------------------------------S-K-I-----------------------------------------------------------------------------------------------------------------T------------------------------------KND------------------MY--------------------------------------------------------------------------------H---------------V--G-D---L-IK-----------------------------------------------------------------------------------------------------------------PSFY---------------------------------------------------------------------------------------------------------------------------------------------------------------------------------------------------------------DNIDS---------------------------------------------------------------------------------------------------------------------------------------------------------------------------------------------------------------------------------------------------------------------IDER-LQP------------------------------------------------------------------------------------------------------------------------------------------------------Q-----------M-------------------------------------RALK------------------------------------------KRIEDIT--------------------------YF-------------------------------K-NFSP----R-------------------------------------GT------------------------------F----------------SM-----------------KEFY----------------E------------------------------------RV------------------------------------------------------------------------------------------GHN--L--S-------D--------F--------L--------------L---------A----------------------C-N------Y----------R---------G---R---F---------------------------C--------------------N--------A--D----N---------F-----T----T--------------------------------V------Y-T--R--Y-------G---KCY----T--------F----N----------------------S----------G-------------------------VK--Q-----P----------------------------------------------------P-L--K------------T-----L----------------KG-----GV--D----N-----------GLEL---L-------LD------TQ--------QN-------E------------YM-----PVWK--ETD--------E--IT-I----E-A----G--FKVQIH---V-Q-S------E-------------PP------------------F-I--H-----------E-LGF-GI-------SP-GF------------Q-----T-----------------------LV---STQEQ-R-------I----------T--------------------------FLP------------------------N---------P-------W----G-------K--CRN---------G---------------FD-------KS----------------E-H----YH--------------FP-----------N---------------------------------------------------------------------------YSI----SA-------------CR-----IS---CE------------T-L-YVY-----L-----H---C-----------NC-----------------R-M-----I------------H-M-------------P---------------------------------------GKE----------------------------------------------------------------------------------------------------------------------------R------------------------------------------------------------------------------------------------------Y------------C---------------------------------T-----------------------------P------------------------E-E-YK--------------------TC--------A---D-----KA---------------------------L------D---------F----------L------VM---T-------D-------D-QL-------------------------C--------------V--C----------------ETP----C-----E----VIRY-NLE-MST-L-----------------------------------------Q----------------------------------------------L-------PS---------------TQA-------------S----SYL--------------------------------------------------------------------------------------------------------------------------------A-------------------------------------------------------Y-K-----------------Y--------------------------------------------------------QVS-------------------------E-------------------------------------------------------------------------------------------DY------------------V---------------------------------------------------------------------------------------------------------------------------------------------------------------------------------------------------------------------------------------------------------------------------------------------------------------------------------------------------------------------------------------------------------------------------------------------------------------------------------------------------------------------------------R-----------------------------------KN-------F---------------------A--K------LN-----------IFF-----EALNYET----IEQK-VAY-E-IP---G----LF--------------GDIGGQMGLF------IGASIL-------TILEL-VD-Y-----------F--------------------------Y
>Rnor_ASIC4_NP_071570_2
T--LW------------------------------------VLALL-TSL---AAFL----YQ--------------------AASLARGYL--------------------------------------------------------------------------------------------------------------------------------------------------TR--------------------------------P----H-------------------LV---------------AM-D--------P--AA---P--AP-V-----------------------A----------------------G----F---------PA------------VTL----------------------------C--------------N-----------I--------------N-R---------------------------F---------------------------------RH----------------------------------S-A-L-----------------------------------------------------------------------------------------------------------------S------------------------------------DAD------------------IF--------------------------------------------------------------------------------H---------------L--A-N---L-T------------------------------------------------------------------------------------------------------------------------------------------------------------------------------------------------------------------------------------------------------------------------------------------------------------------------------------------------------------------------------------------------------------------------------------------------------------------------------------------------------------------------------------------------------------------------------------------------------------------G-LPPK---------------DRDG-------------------------------------------------------------------------------------------------------------------------------------------------------------------------------------------------------------------------------------HRAA--------------------------GL-------------------------------R-YPEP-------------------------------------------------------------------------------------------DM-----------------VDIL----------------N------------------------------------RT------------------------------------------------------------------------------------------GHQ--L--A-------D--------M--------L--------------K---------S----------------------C-N------F----------S---------G---H---H---------------------------C--------------------S--------A--S----N---------F-----S----V--------------------------------V------Y-T--R--Y-------G---KCY----T--------F----N----------------------A-------------------------------------D--P-----Q----------------------------------------------------S-SL-P------------S-----R----------------AG-----GM--G----S-----------GLEI---M-------LD------IQ--------QE-------E------------YL-----PIWR--ETN--------E--TS-F----E-A----G--IRVQIH---S-Q-E------E-------------PP------------------Y-I--H-----------Q-LGF-GV-------SP-GF------------Q-----T-----------------------FV---SCQEQ-R-------L----------T--------------------------YLP------------------------Q---------P-------W----G-------N--CRA-------------------------ES-------KL----------------R-E----PELQG-----------YS-----------A---------------------------------------------------------------------------YSV----SA-------------CR-----LR---CE------------K-E-AVL-----Q-----R---C-----------HC-----------------R-M-----V------------H-M-------------P---------------------------------------G---------------------------------------------------------------------------------------------------------------------------------N-------------------------------------------------------------------------------E--------T----------I------------C---------------------------------P-----------------------------P------------------------N-I-YI--------------------EC--------A---D-----HT---------------------------L------D---------S----------L------GG---G-------S-------E-GP-------------------------C--------------F--C----------------PTP----C-----N----LTRY-GKE-ISM-V-----------------------------------------K----------------------------------------------I-------PN---------------RGS-------------A----RYL--------------------------------------------------------------------------------------------------------------------------------A-------------------------------------------------------R-K-----------------Y--------------------------------------------------------NRN-------------------------E-------------------------------------------------------------------------------------------TY------------------I---------------------------------------------------------------------------------------------------------------------------------------------------------------------------------------------------------------------------------------------------------------------------------------------------------------------------------------------------------------------------------------------------------------------------------------------------------------------------------------------------------------------------------R-----------------------------------EN-------F---------------------L--V------LD-----------VFF-----EALTSEA----MEQR-AAY-G-LS---A----LL--------------GDLGGQMGLF------IGASIL-------TLLEI-LD-Y-----------I--------------------------Y
>Odio_GSOIDP00004354001
I--VW------------------------------------AVVFV-AAV---GFFA----TH--------------------TLEAIQRFR--------------------------------------------------------------------------------------------------------------------------------------------------ER--------------------------------P----H-------------------TT---------------II-D--------E--LE---S--EE-P-----------------------M----------------------D----F---------PA------------LTI----------------------------C--------------N-----------L--------------N-S---------------------------N---------------------------------RL----------------------------------S-K-L-----------------------------------------------------------------------------------------------------------------T------------------------------------VDD------------------IY--------------------------------------------------------------------------------H---------------I--G-----F-IN------------------------------------------------------------------------------------------------------------------GLI---------------------------------------------------------------------------------------------------------------------------------------------------------------------------------------------------------------TKNRT---------------------------------------------------------------------------------------------------------------------------------------------------------------------------------------------------------------------------------------------------------------------YSPF-LQPN--------------TGK---------------------------------------------------------------------------------------------------------------M--------------------L-----------S-------------------------------------ETLK------------------------------------------KKIAQVV--------------------------NG---------------------------------YQSP----Y-------------------------------------AQ------------------------------F----------------DM-----------------FEYS----------------D------------------------------------RT------------------------------------------------------------------------------------------GHE--F--N-------S--------V--------V--------------V---------D----------------------C-K------Y----------R---------G---E---S---------------------------C--------------------K--------G--D----D---------F----WT----T--------------------------------V------F-T--R--H-------G---KCL----T--------F----N----------------------N----------P-------------------------AD--S-----E----------------------------------------------------N-VV-K------------T-----L----------------KG-----GI--D----N-----------GLEV---L-------LN------LE--------QE-------E------------YI-----PVWS--DND--------E--LS-V----E-A----G--FKVQLH---S-Q-Q------E-------------PP------------------F-L--H-----------E-LGF-GI-------SP-GF------------Q-----T-----------------------LV---ATQEQ-R-------V----------K--------------------------FLP------------------------P---------P-------W----G-------V--CDD---------N---------------NS-------KE----------------D-H----KY--------------FQ-----------N---------------------------------------------------------------------------YSI----SA-------------CR-----IT---CE------------T-K-MVL-----A-----K---C-----------GC-----------------R-M-----V------------H-M-------------P---------------------------------------FLL----------------------------------------------------------------------------------------------------------------------------EE-S-------------------------------------------------------------------------------P--------R----------F------------C---------------------------------Q-----------------------------P------------------------N-Q-W---------------------EC--------A---D-----EE---------------------------L------D---------N----------L------TS---K-------D-------N-SK-------------------------C--------------V--C----------------ATP----C-----D----VRRY-SKDRVKN-K-----------------------------------------R----------------------------------------------H-------FL---------------NET-------------F----EYL--------------------------------------------------------------------------------------------------------------------------------S-------------------------------------------------------A-K-----------------Y--------------------------------------------------------AKP-------------------------Q-------------------------------------------------------------------------------------------NY------------------I---------------------------------------------------------------------------------------------------------------------------------------------------------------------------------------------------------------------------------------------------------------------------------------------------------------------------------------------------------------------------------------------------------------------------------------------------------------------------------------------------------------------------------R-----------------------------------KN-------F---------------------A--K------LN-----------VFF-----EALNYEK----IEQK-KAY-E-FG---A----LL--------------GDIGGQMGLF------IGGSIL-------TLLEI-FN-Y-----------F--------------------------H
>Scal_c462940_i4
L--IW------------------------------------TFVVL-GAF---GVAT----WQ--------------------IVDRFERFF--------------------------------------------------------------------------------------------------------------------------------------------------QY--------------------------------N----V-------------------NT---------------EI-K--------L--RF---L---N-E-----------------------I----------------------E----Y---------PA------------ITF----------------------------C--------------N-----------F--------------N-R---------------------------Y---------------------------------YD----------------------------------S-L-V-----------------------------------------------------------------------------------------------------------------K------------------------------------PSD------------------QP--------------------------------------------------------------------------------Y---------------V--T-A---L-L------------------------------------------------------------------------------------------------------------------YAMD--------------------------------------------------------------------------------------------------------------------------------------------------------------------------------------------------------------YDYDE---------------------------------------------------------------------------------------------------------------------------------------------------------------------------------------------------------------------------------------------------------------------------------------------------------------------------------------------------------------------------------------------------------------S--------------------Y-----------T-------------------------------------DPD-------------------------------------------YG---NF--------------------------DW-------------------------------V-DWYS-N-LT-------------------------------------AQ--------------------NG-------AF----------------DY-----------------ANFT----------------R------------------------------------RA------------------------------------------------------------------------------------------GMQ--F-------DDEN--------T--------L--------------L---------S----------------------C-E------W----------R---------G---R---PT-------------------------SC--------------------S--------A--A----N---------F-----T----H--------------------------------V------F-T--S--Y-------G---NCY----T--------F----N----------------------A----------N-------------------------K--------------------------------------------------------------Q-YL-S------------Q-----D----------------QP-----GA--G----N-----------GLRI---L-------LN------IQ--------QE-------E------------YL-----EP----L-S--------G--NV------Q-A----G--IKFLVH---S-K-N------T-------------PP------------------L-M--D-----------S-QGL-AV-------EP-GT------------Y-----G-----------------------FV---SVQQV-R-------T----------V--------------------------SLQ------------------------Q---------P-------Y----GD-----SN--CVS---------D---------------ST-------------------------L-Q----H---------------YD-----------D---------------------------------------------------------------------------YSL----SA-------------CI-----VE---WR------------L-D-IIV-----R-----E---C-----------DC-----------------K-P-----F------------R-Y-------------P---------------------------------------G---------------------------------------------------------------------------------------------------------------------------------P-------------------------------------------------------------------------------A--------R----------D------------C---------------------------------D-----------------------------V------------------------A-E-SA--------------------TC--------V---K-----DT---------------------------L------G---------K----------I------KN---G-------D-------F-GR-------------------------V--------------Q--C----------------QVP----C-----N----MTNF-PTT-VSY-A-----------------------------------------R----------------------------------------------Y-------PS---------------ITV-------------T----QEI--------------------------------------------------------------------------------------------------------------------------------S-------------------------------------------------------T-T-----------------Y------------------------------------------------------NVSEE----------------------------------------------------------------------------------------------------------------------Y------------------I---------------------------------------------------------------------------------------------------------------------------------------------------------------------------------------------------------------------------------------------------------------------------------------------------------------------------------------------------------------------------------------------------------------------------------------------------------------------------------------------------------------------------------R-----------------------------------NN-------F---------------------V--Y------LD-----------IFY-----DEINYEE----FKQT-AAM-T-PS---A----LV--------------SDIGGQLGFF------LGASVI-------TLFEF-IE-Y-----------L--------------------------F
>Pfla_DEG_ENaC_ASIC_1g5424
I--LW------------------------------------FFIVL-VAF---GFCA----WQ--------------------ITDRFVRFF--------------------------------------------------------------------------------------------------------------------------------------------------EF--------------------------------N----V-------------------NT---------------EI-T--------L--KF---E---S-S-----------------------I----------------------E----F---------PA------------ITI----------------------------C--------------N-----------F--------------N-R---------------------------Y---------------------------------YS----------------------------------S-A-I-----------------------------------------------------------------------------------------------------------------T------------------------------------ASD------------------QA--------------------------------------------------------------------------------I---------------V--N-Q---L-L------------------------------------------------------------------------------------------------------------------YAMD--------------------------------------------------------------------------------------------------------------------------------------------------------------------------------------------------------------YDYD-------------------------------------------------------------------------------------------------------------------------------------------------------------------------------------------------------------------------------------------------------------------------------------------------------------------------------------------------------------------------------------------------------------------------------------Y-----------S-------------------------------------DSE-------------------------------------------YS---SF--------------------------DW-------------------------------D-NWYS-N-LS-------------------------------------LA---------------------A-------DF----------------DY-----------------ANFT----------------R------------------------------------RV------------------------------------------------------------------------------------------GMQ--L-------DD-T--------T--------L--------------L---------S----------------------C-E------W----------R---------G---R---SS-------------------------SC--------------------S--------A----------------------------------------------------------------------------------------------------------------------------------------------------------------------------------------------------------------------------------------------------------------------------------------------------------------------------------------------RE-------E------------YT-----ES----A-S--------G--NV------Q-A----G--VKFLVH---D-K-N------T-------------PP------------------L-M--D-----------S-QGS-AV-------AP-GT------------Y-----A-----------------------FV---AVQQV-R-------T----------V--------------------------SLS------------------------K---------P-------Y----G-------S--CVS---------S---------------ST-------------------------L-Q----Y---------------YD-----------E---------------------------------------------------------------------------YSL----SA-------------CL-----IE---WR------------L-E-LIV-----Q-----E---C-----------GC-----------------K-P-----F------------R-Y-------------P---------------------------------------G---------------------------------------------------------------------------------------------------------------------------------P-------------------------------------------------------------------------------A--------R----------D------------C---------------------------------T-----------------------------V------------------------T-E-SA--------------------TC--------A---K-----TT---------------------------L------G---------R----------I------KN---G-------D-------F-GQ-------------------------S--------------S--C----------------YVP----C-----N----MTSY-PTS-VSY-A-----------------------------------------Q----------------------------------------------Y-------PS---------------QSV-------------A----PEM--------------------------------------------------------------------------------------------------------------------------------A-------------------------------------------------------S-F-----------------Y------------------------------------------------------NVSES----------------------------------------------------------------------------------------------------------------------Y------------------G---------------------------------------------------------------------------------------------------------------------------------------------------------------------------------------------------------------------------------------------------------------------------------------------------------------------------------------------------------------------------------------------------------------------------------------------------------------------------------------------------------------------------------R-----------------------------------NN-------L---------------------I--Y------LD-----------IYY-----DEINYEE----LKQT-EAM-T-PS---A----LV--------------SDIGGQLGFF------LGASII-------TLCEF-IE-Y-----------L--------------------------I
>Apla_DEG_ENaC_ASIC_oki_33_49
F--VW------------------------------------VAIML-TCL---CVCV----WQ--------------------ISDRFHRFL--------------------------------------------------------------------------------------------------------------------------------------------------QY--------------------------------K----A-------------------NT---------------EI-S--------V--EY---T---R-D-----------------------L----------------------D----F---------PA------------VTI----------------------------C--------------N-----------F--------------N-R---------------------------Y---------------------------------RS----------------------------------S-A-L-----------------------------------------------------------------------------------------------------------------T------------------------------------ESD------------------KT--------------------------------------------------------------------------------Y---------------L--P-Y---I-I------------------------------------------------------------------------------------------------------------------WAND--------------------------------------------------------------------------------------------------------------------------------------------------------------------------------------------------------------YDYD----------------------------------------------------------------------------------------------------------------------------------------------------------------------------------------------------------------------------------------------------------------------------------------------------------------------------------------------------------------------------------------------------------------S--------------------F-----------G-------------------------------------DSQ--------------------------------------------G---GV--------------------------EY-------------------------------W-DVVA-D-DG-------------------------------------RD-------------------NDT-------HF----------------NY-----------------TDFT----------------L------------------------------------RA------------------------------------------------------------------------------------------GFL--M-------DD-I--------T--------L--------------R---------Q----------------------C-E------W----------R---------R---K---TK-------------------------SC--------------------S--------P--A----N---------F-----S----H--------------------------------V------F-T--S--F-------G---NCW----T--------F----N----------------------S----------G-------------------------KT--------G----------------------------------------------------P-IL-K------------E-----T----------------QA-----GS--G----N-----------GVRM---L-------ID------IQ--------QS-------E------------YT-----ET----V-D--------G--NI------P-A----G--LKVLIH---D-Q-A------T-------------PP------------------F-V--E-----------S-SGL-AI-------SP-GV------------Y-----A-----------------------FI---GVRKQ-Q-------Y----------L--------------------------NLE------------------------H---------P-------Y----G-------K--CNA---------S---------------KT-------------------------L-T----R---------------FS-----------H---------------------------------------------------------------------------YTR----EG-------------CK-----IE---CR------------A-R-AIL-----E-----K---C-----------NC-----------------R-L-----V------------R-H-------------P---------------------------------------G---------------------------------------------------------------------------------------------------------------------------------N-------------------------------------------------------------------------------E--------T----------E------------C---------------------------------S-----------------------------P------------------------Q-Q-TS--------------------GC--------A---M-----ST---------------------------L------G---------A----------L------VG---G-------E-------D-NP-------------------------C--------------D--C----------------PVP----C-----N----YTTF-TTS-LST-A-----------------------------------------S----------------------------------------------I-------PS---------------NSV-------------A----AHL--------------------------------------------------------------------------------------------------------------------------------Q-----------------------------------------------------------------------------------------------GLTETSYSSDYSYSSF----------SVPYPAQLDLFEEG----------------------------------------------------------------------------------------------------------------------Y------------------I---------------------------------------------------------------------------------------------------------------------------------------------------------------------------------------------------------------------------------------------------------------------------------------------------------------------------------------------------------------------------------------------------------------------------------------------------------------------------------------------------------------------------------P-----------------------------------KN-------V---------------------I--L------LD-----------VFY-----EDINFER----YEQS-EAI-T-PS---A----LI--------------SDIGGQLGLF------LGASFI-------TLAEI-LS-Y-----------F--------------------------G
>Apla_DEG_ENaC_ASIC_oki_33_46
V--FW------------------------------------VIIML-TCL---CVCV----WQ--------------------ISDRFHRFL--------------------------------------------------------------------------------------------------------------------------------------------------QY--------------------------------K----A-------------------NT---------------EI-S--------V--EY---V---G-H-----------------------L----------------------P----F---------PA------------VTI----------------------------C--------------N-----------F--------------N-R---------------------------Y---------------------------------RS----------------------------------G-A-L-----------------------------------------------------------------------------------------------------------------A------------------------------------PGD------------------ED--------------------------------------------------------------------------------A---------------L--A-Y---I-WE-LS-------------------------------------------------------------------------------------------------------------NYQND--------------------------------------------------------------------------------------------------------------------------------------------------------------------------------------------------------------YDYE----------------------------------------------------------------------------------------------------------------------------------------------------------------------------------------------------------------------------------------------------------------------------------------------------------------------------------------------------------------------------------------------------------------G--------------------E-----------S-------------------------------------NST--------------------------------------------D---S---------------------------SY-------------------------------L-DSLV-D------------------------------------------------------------------------F----------------NY-----------------TEFT----------------L------------------------------------RA------------------------------------------------------------------------------------------GFR--M-------DN-V--------T--------L--------------L---------A----------------------C-S------W----------R---------G---K---RN-------------------------SC--------------------S--------A--E----D---------F-----S----H--------------------------------V------F-T--S--Y-------G---NCW----T--------F----N----------------------S----------G-------------------------KT--------G----------------------------------------------------P-VL-T------------E-----S----------------YS-----GS--G----N-----------GVSL---L-------VD------IQ--------QS-------E------------YT-----ET---------------E--TI------E-A----G--LKIQVH---D-Q-V------T-------------PP------------------T-V--E-----------S-SGL-AL-------SP-GV------------H-----A-----------------------FM---AVRRQ-Q-------Y----------L--------------------------NLE------------------------H---------P-------Y----G-------K--CDA---------S---------------RT-------------------------L-K----R---------------YD-----------N---------------------------------------------------------------------------YTL----EG-------------CN-----IE---CR------------A-N-AVW-----E-----K---C-----------RC-----------------R-L-----I------------Q-H-------------P---------------------------------------G---------------------------------------------------------------------------------------------------------------------------------N-------------------------------------------------------------------------------E--------V----------E------------C---------------------------------T-----------------------------P------------------------E-E-VR--------------------FC--------A---R-----EA---------------------------I------D---------G----------L------IR---G-------D-------T-ES-------------------------C--------------D--C----------------PVP----C-----N----FTAF-TTS-LST-A-----------------------------------------F----------------------------------------------L-------PN---------------EKI-------------L----PIL--------------------------------------------------------------------------------------------------------------------------------L-----------------------------------------------------------------------------------------------LLLNNISTSDERNVSR----------SISE-------QQE----------------------------------------------------------------------------------------------------------------------Y------------------I---------------------------------------------------------------------------------------------------------------------------------------------------------------------------------------------------------------------------------------------------------------------------------------------------------------------------------------------------------------------------------------------------------------------------------------------------------------------------------------------------------------------------------R-----------------------------------KN-------W---------------------V--A------ID-----------IFY-----EDINYQK----FEQT-EAI-T-PS---A----LI--------------SDIGGQLGLF------LGASFI-------TLAEI-FS-Y-----------L--------------------------S
>Apla_DEG_ENaC_ASIC_oki_33_53
L--AW------------------------------------LAIML-VFL---GVCI----AQ--------------------ITDRLQRFF--------------------------------------------------------------------------------------------------------------------------------------------------MY--------------------------------K----A-------------------NT---------------AI-S--------V--EY---V---G-D-----------------------L----------------------D----F---------PA------------VTI----------------------------C--------------N-----------F--------------N-R---------------------------Y---------------------------------RW----------------------------------S-E-L-----------------------------------------------------------------------------------------------------------------T------------------------------------SSD------------------LR--------------------------------------------------------------------------------S---------------L--N-Y---I-L------------------------------------------------------------------------------------------------------------------EATD--------------------------------------------------------------------------------------------------------------------------------------------------------------------------------------------------------------YDYD----------------------------------------------------------------------------------------------------------------------------------------------------------------------------------------------------------------------------------------------------------------------------------------------------------------------------------------------------------------------------------------------------------------S--------------------Y-----------G-------------------------------------EAS--------------------------------------------S---S---------------------------SL-------------------------------S-DTYP-L-DD-------------------------------------DN-------------------ASS-------AF----------------NY-----------------TEFT----------------L------------------------------------RA------------------------------------------------------------------------------------------GFL--M-------DD-L--------T--------L--------------L---------S----------------------C-E------W----------R---------G---K---TN-------------------------SC--------------------S--------A--A----N---------F-----S----H--------------------------------V------F-T--S--F-------G---NCW----T--------F----N----------------------S----------G-------------------------SD--G-----G----------------------------------------------------P-LL-K------------E-----I----------------QA-----GA--G----N-----------GLRV---Q-------ID------IQ--------QN-------E------------YT-----EP----L-S--------G--NR------E-A----G--LKVLVH---D-Q-Q------T-------------PP------------------M-M--D-----------S-QGF-AI-------QP-GV------------H-----A-----------------------FV---ATRRQ-Q-------F----------L--------------------------NLE------------------------P---------P-------Y----G-------K--CDA---------S---------------RT-------------------------L-N----R---------------FP-----------N---------------------------------------------------------------------------YTL----EG-------------CN-----IE---CR------------T-E-KII-----E-----R---C-----------NC-----------------R-L-----V------------R-H-------------P---------------------------------------G---------------------------------------------------------------------------------------------------------------------------------T-------------------------------------------------------------------------------E--------V----------E------------C---------------------------------T-----------------------------P------------------------R-Q-TS--------------------EC--------A---R-----DV---------------------------L------S---------K----------L------RS---G-------E-------I-PA-------------------------C--------------D--C----------------PVP----C-----N----YTTF-STS-LST-A-----------------------------------------T----------------------------------------------L-------PN---------------QRA-------------T----QLL--------------------------------------------------------------------------------------------------------------------------------V-------------------------------------------------------D-Q-----------------YDD-------LAQYS---S-NISDTTNTGSASSAGQ----------SNPI-----LLDST----------------------------------------------------------------------------------------------------------------------Y------------------M---------------------------------------------------------------------------------------------------------------------------------------------------------------------------------------------------------------------------------------------------------------------------------------------------------------------------------------------------------------------------------------------------------------------------------------------------------------------------------------------------------------------------------Q-----------------------------------NN-------W---------------------I--L------LD-----------VFY-----ENINFQR----YEQS-EAI-T-PS---A----LI--------------SDIGGQLGLF------LGASFI-------TLTEI-LS-Y-----------L--------------------------G
>Apla_DEG_ENaC_ASIC_oki_33_50
L--LW------------------------------------LSILL-GCL---GVCV----WQ--------------------ITDRFQRYL--------------------------------------------------------------------------------------------------------------------------------------------------LH--------------------------------E----A-------------------TT---------------AV-S--------V--EY---V---G-D-----------------------L----------------------D----F---------PA------------VTI----------------------------C--------------N-----------F--------------N-R---------------------------Y---------------------------------RS----------------------------------S-A-L-----------------------------------------------------------------------------------------------------------------T------------------------------------EDD------------------KA--------------------------------------------------------------------------------H---------------L--E-E---L-I------------------------------------------------------------------------------------------------------------------EYAD--------------------------------------------------------------------------------------------------------------------------------------------------------------------------------------------------------------YDYD----------------------------------------------------------------------------------------------------------------------------------------------------------------------------------------------------------------------------------------------------------------------------------------------------------------------------------------------------------------------------------------------------------------T--------------------Y-----------D-------------------------------------DEE-------------------------------------------------------------------------------------------------------------P-DARR-T-AQ-------------------------------------SQG------------------ETT-------NF----------------SF-----------------SEVT----------------L------------------------------------RT------------------------------------------------------------------------------------------GFQ--M-------DE-E--------T--------L--------------L---------D----------------------C-K------W----------R---------G---K---KN-------------------------SC--------------------N--------G--Q----N---------F-----T----H--------------------------------V------F-T--S--F-------G---NCW----T--------F----N----------------------S----------G-------------------------ET--Q-----DEKE------------------------------------------------IS-VL-N------------Q-----I----------------QP-----GS--G----N-----------GLTM---V-------IN------IQ--------QA-------E------------YT-----EP----VQN--------G--NL------E-A----G--LKVLVH---D-Q-E------T-------------PP------------------S-V--D-----------S-EGF-AI-------AP-GV------------H-----A-----------------------FV---GLRKI-E-------Y----------E--------------------------NLE------------------------Y---------P-------W----G-------E--CDK---------S---------------RR-------------------------L-L----H---------------YD-----------K---------------------------------------------------------------------------YTL----PG-------------CD-----IE---CR------------A-E-RIY-----E-----R---C-----------QC-----------------K-L-----V------------R-H-------------P---------------------------------------G---------------------------------------------------------------------------------------------------------------------------------D-------------------------------------------------------------------------------E--------T----------E------------C---------------------------------S-----------------------------P------------------------L-Q-VK--------------------KC--------A---T-----PV---------------------------L------A---------K----------L------KT---G-------E-------V-EG-------------------------C--------------G--C----------------PVP----C-----N----YSEF-RTS-LSM-A-----------------------------------------T----------------------------------------------L-------PS---------------NNL-------------L----VDL--------------------------------------------------------------------------------------------------------------------------------W-------------------------------------------------------K-L-----------------Y-------------------------------GGDD----------SVNY-----TFDET-------------------------L-------------------------------------------------------------------------------------------RY------------------I---------------------------------------------------------------------------------------------------------------------------------------------------------------------------------------------------------------------------------------------------------------------------------------------------------------------------------------------------------------------------------------------------------------------------------------------------------------------------------------------------------------------------------R-----------------------------------DN-------W---------------------I--F------LD-----------VYY-----ESLNFEK----YVQS-EAI-T-LS---A----LI--------------SDIGGQMGLF------LGASFI-------TITEI-LH-Y-----------L--------------------------G
>Apla_DEG_ENaC_ASIC_oki_33_51
L--LW------------------------------------LSILL-GCL---GVCV----WQ--------------------ITDRFQRYL--------------------------------------------------------------------------------------------------------------------------------------------------LH--------------------------------E----A-------------------TT---------------AV-S--------V--EY---V---G-D-----------------------L----------------------D----F---------PA------------VTI----------------------------C--------------N-----------F--------------N-R---------------------------Y---------------------------------RK----------------------------------S-A-L-----------------------------------------------------------------------------------------------------------------T------------------------------------EAD------------------VA--------------------------------------------------------------------------------K---------------L--R-A---Y-Q------------------------------------------------------------------------------------------------------------------RYID--------------------------------------------------------------------------------------------------------------------------------------------------------------------------------------------------------------YDYD----------------------------------------------------------------------------------------------------------------------------------------------------------------------------------------------------------------------------------------------------------------------------------------------------------------------------------------------------------------------------------------------------------------F--------------------Y-----------D-------------------------------------YDSS------------------------------------------VG---GT--------------------------PP-------------------------------P-D------------------------------------------------------------------DIS-------DF----------------RF-----------------TNFT----------------L------------------------------------RT------------------------------------------------------------------------------------------GFQ--M-------DE-D--------T--------L--------------L---------G----------------------C-L------W----------Q---------S---N---RN-------------------------SC--------------------T--------A--K----N---------F-----T----H--------------------------------V------F-T--P--F-------G---NCW----T--------F----N----------------------S----------G-------------------------E---D-----GEKD------------------------------------------------VP-IL-K------------Q-----T----------------QP-----GS--N----N-----------GLVM---T-------ID------IL--------QR-------E------------YT-----QH----LQS--------G--YV------E-A----G--LKILVH---D-Q-K------T-------------PP------------------P-I--D-----------S-EGS-AI-------AP-GV------------H-----A-----------------------FV---GVRKI-E-------Y----------S--------------------------NLE------------------------P---------P-------W----G-------K--CDK---------S---------------RR-------------------------L-T----Y---------------YD-----------K---------------------------------------------------------------------------YTL----SG-------------CV-----IE---CR------------A-R-KID-----E-----E---C-----------KC-----------------R-L-----F------------S-H-------------P---------------------------------------G---------------------------------------------------------------------------------------------------------------------------------N-------------------------------------------------------------------------------A--------V----------E------------C---------------------------------T-----------------------------P------------------------T-Q-VK--------------------DC--------A---I-----PV---------------------------I------V---------K----------L------RS---G-------E-------R-AG-------------------------C--------------G--C----------------PLP----C-----N----YSEF-RTS-LSM-A-----------------------------------------T----------------------------------------------L-------PS---------------NNL-------------R----DEI--------------------------------------------------------------------------------------------------------------------------------W-------------------------------------------------------E-E-----------------L--------------------------------RQE----------GIND-----TLPET----------------------------------------------------------------------------------------------------------------------Y------------------I---------------------------------------------------------------------------------------------------------------------------------------------------------------------------------------------------------------------------------------------------------------------------------------------------------------------------------------------------------------------------------------------------------------------------------------------------------------------------------------------------------------------------------R-----------------------------------DN-------W---------------------I--L------LD-----------VYY-----ETLNYEK----YVQS-EAI-T-PS---A----LI--------------SDIGGQLGLF------LGASFI-------TVTEV-LH-Y-----------L--------------------------G
>Bbel_DEG_ENaC_ASIC_XP_019647387_1
A--VW------------------------------------VVLFL-AAF---GVAV----WQ--------------------ISERFVAYF--------------------------------------------------------------------------------------------------------------------------------------------------SY--------------------------------N----T-------------------VT---------------SV-K--------V--EF---K---D-E-----------------------L----------------------D----F---------PA------------VTI----------------------------C--------------N-----------F--------------N-K---------------------------F---------------------------------QL----------------------------------S-K-V-----------------------------------------------------------------------------------------------------------------T------------------------------------PSE------------------LN--------------------------------------------------------------------------------Y---------------I--T-E---V-LD-LS--------------------------------------------------------------------------------------------------------------TGFE---------------------------------------------------GDDT---------------------------------------------------------------------------------------------------------------------------------------------------GELGFDYD----------------------------------------------------------------------------------------------------------------------------------------------------------------------------------------------------------------------------------------------------------------------------------------------------------------------------------------------------------------------------------------------------------------D--------------------Y-----------E-------------------------------------EE---------------------------------------------G---FG--------------------------PE-------------------------------E-DDYS-L-NV-------------------------------------SA-------------------IPS-------NF----------------DL-----------------ADLT----------------L------------------------------------NA------------------------------------------------------------------------------------------GFV--L-------DE-T--------T--------L--------------Q---------D----------------------C-R------W----------R---------G---K---R---------------------------C--------------------Y--------A--D----N---------F-----T----H--------------------------------A------F-T--S--Y-------G---NCW----T--------F----N----------------------S----------N-----------------------------D-----D----------------------------------------------------K-IL-R------------Q-----T----------------IP-----GS--G----N-----------GLYL---V-------ID------VQ--------QE-------Q------------YT-----EK----PPS--------G--NS------D-A----G--LKFLVH---P-L-A------E-------------PP------------------K-I--D-----------S-QGT-AV-------QP-GT------------H-----A-----------------------YA---SIQNI-L-------Y----------K--------------------------NEI------------------------P---------P-------W----G-------T--CDP---------T---------------WR-------------------------L-D----N---------------YD-----------T---------------------------------------------------------------------------YTK----TG-------------CL-----LE---CR------------A-E-WVK-----K-----D---C-----------GC-----------------R-T-----V------------S-M-------------P---------------------------------------G---------------------------------------------------------------------------------------------------------------------------------N-------------------------------------------------------------------------------A--------T----------Y------------C---------------------------------S-----------------------------P------------------------T-Q-LT--------------------QC--------V---K-----TV---------------------------V------G---------K----------L------AD---G-------R-------Y--P-------------------------C--------------E--C----------------PTP----C-----V----ANTF-PTT-VSY-A-----------------------------------------A----------------------------------------------W-------PS---------------ISA-------------Q----DYY--------------------------------------------------------------------------------------------------------------------------------T-------------------------------------------------------N-L-----------------F-------------------N-------------------------------------HT-------------------------A-------------------------------------------------------------------------------------------EY------------------L---------------------------------------------------------------------------------------------------------------------------------------------------------------------------------------------------------------------------------------------------------------------------------------------------------------------------------------------------------------------------------------------------------------------------------------------------------------------------------------------------------------------------------Q-----------------------------------RN-------F---------------------V--V------MD-----------LYY-----AQLNYQE----VIQT-RQY-T-VG---S----FL--------------GDFGGQLGLF------LGASVI-------TIAEF-IE-Y-----------I--------------------------V
>Bbel_DEG_ENaC_ASIC_XP_019647212_1
L--LW------------------------------------AVLFL-GMF---GVAT----WQ--------------------ITERFVAYF--------------------------------------------------------------------------------------------------------------------------------------------------QF--------------------------------D----T-------------------VT---------------NM-K--------V--EF---R---D-V-----------------------L----------------------D----F---------PT------------VTI----------------------------C--------------N-----------F--------------N-K---------------------------Y---------------------------------RD----------------------------------S-Q-I-----------------------------------------------------------------------------------------------------------------T------------------------------------EEE------------------EQ--------------------------------------------------------------------------------Y---------------V--S-T---L-LE-GS--------------------------------------------------------------------------------------------------------------TGFS---------------------------------------------------DYD--------------------------------------------------------------------------------------------------------------------------------------------------------YDAD----------------------------------------------------------------------------------------------------------------------------------------------------------------------------------------------------------------------------------------------------------------------------------------------------------------------------------------------------------------------------------------------------------------Y--------------------Y-----------D-------------------------------------DD---------------------------------------------G---DG--------------------------EY-------------------------------Q-YSYD-W-NN-------------------------------------TG-------------------IPD-------DF----------------NL-----------------AEFT----------------L------------------------------------RA------------------------------------------------------------------------------------------GFD--I--------H-T--------S--------L--------------K---------H----------------------C-L------W----------R---------G---Q---T---------------------------C--------------------N--------S--D----N---------F-----T----H--------------------------------I------F-T--S--F-------G---NCW----M--------F----N----------------------A----------------------------------------------E----------------------------------------------------G-RM-N------------Q-----T----------------IS-----GV--G----N-----------GLQV---A-------ID------IQ--------QD-------E------------YT-----EN----APT--------G--NL------D-A----G--IRFIVH---S-P-S------E-------------PP------------------K-V--D-----------T-QGI-SV-------GP-GI------------H-----A-----------------------YA---SISKI-E-------F----------R--------------------------NEI------------------------P---------P-------W----G-------Q--CDP---------G---------------RA-------------------------L-Q----Y---------------YS-----------G---------------------------------------------------------------------------YTK----TG-------------CL-----LE---CR------------A-D-HVA-----D-----E---C-----------GC-----------------R-T-----V------------S-M-------------P---------------------------------------G---------------------------------------------------------------------------------------------------------------------------------T-------------------------------------------------------------------------------L--------D----------Y------------C---------------------------------Q-----------------------------P------------------------A-V-VT--------------------GC--------V---K-----TT---------------------------I------A---------E----------L------KT---G-------K-------R--S-------------------------C--------------N--C----------------PTP----C-----S----ATAY-PAT-LSY-G-----------------------------------------G----------------------------------------------W-------PS---------------SST-------------M----DYF--------------------------------------------------------------------------------------------------------------------------------T-------------------------------------------------------D-L-----------------L-------------------N-------------------------------------KT-------------------------E-------------------------------------------------------------------------------------------QE------------------I---------------------------------------------------------------------------------------------------------------------------------------------------------------------------------------------------------------------------------------------------------------------------------------------------------------------------------------------------------------------------------------------------------------------------------------------------------------------------------------------------------------------------------K-----------------------------------DN-------I---------------------V--L------LD-----------VYY-----QQLNLQT----VQQR-RAI-S-TN---A----LL--------------GDLGGQLGLF------LGASVI-------TIIEF-LE-F-----------L--------------------------V
>Bbel_DEG_ENaC_ASIC_XP_019616080_1
L--IW------------------------------------LAVFL-ACF---GVAA----WQ--------------------ITETVIRYF--------------------------------------------------------------------------------------------------------------------------------------------------QF--------------------------------N----T-------------------VT---------------NI-K--------L--EF---E---D-E-----------------------L----------------------I----F---------PA------------VTI----------------------------C--------------N-----------F--------------N-R---------------------------F---------------------------------EE----------------------------------N-R-L-----------------------------------------------------------------------------------------------------------------E------------------------------------ADT------------------QA--------------------------------------------------------------------------------Y---------------L--S-A---L-L------------------------------------------------------------------------------------------------------------------YGFE---------------------------------------------------LPE-----------------------------------------------------------------------------------------------------------------------------------------------------PVGVYYD----------------------------------------------------------------------------------------------------------------------------------------------------------------------------------------------------------------------------------------------------------------------------------------------------------------------------------------------------------------------------------------------------------------P--------------------V-----------N-------------------------------------D----------------------------------------------------------------------------------------------------------------------V-LV-------------------------------------NP-------------------VRD-------NL----------------DP-----------------VNTT----------------L------------------------------------EA------------------------------------------------------------------------------------------GWQ--L--V----KN-W--------N--------F--------------Y---------V----------------------C-Q------F----------K---------G---E---D---------------------------C--------------------D--------V--V----D---------F-----E----H--------------------------------V------F-T--T--Y-------G---NCY----T--------F----N----------------------A----------V-------------------------VD--P-----D----------------------------------------------------N-PR-R------------Q-----K----------------LP-----GA--G----N-----------GLKL---Y-------FN------IQ--------SE-------F------------YT-----ED----PAQ--------G--GS-D----D-V----G--LKVLIH---D-Q-K------E-------------PP------------------K-M--D-----------T-QGI-AV-------GP-GS------------H-----A-----------------------YI---AMSKV-E-------Y----------I--------------------------NEI------------------------P---------P-------W----G-------E--CQ----------D---------------LK-------------------------L-E----Y---------------YE-----------N---------------------------------------------------------------------------YTL----TG-------------CL-----LE---CR------------T-K-HVY-----A-----Q---C-----------GC-----------------R-L-----F------------Y-L-------------P---------------------------------------G---------------------------------------------------------------------------------------------------------------------------------G-------------------------------------------------------------------------------N--------D----------Y------------C---------------------------------D-----------------------------P------------------------R-A-IA--------------------DC--------A---L-----DT---------------------------L------K---------A----------V------TA---G-------N-------F--T-------------------------C--------------D--C----------------PTP----C-----D----IAHF-QTS-VSY-A-----------------------------------------G----------------------------------------------W-------PN---------------KLT-------------A----AHW--------------------------------------------------------------------------------------------------------------------------------L-------------------------------------------------------T-E-----------------L-------------------NLWDVW-----------------------------DEQSA-------------------------T-------------------------------------------------------------------------------------------DY------------------M---------------------------------------------------------------------------------------------------------------------------------------------------------------------------------------------------------------------------------------------------------------------------------------------------------------------------------------------------------------------------------------------------------------------------------------------------------------------------------------------------------------------------------R-----------------------------------QN-------W---------------------I--V------LD-----------IYY-----SELNYQV----IEQQ-REM-T-EG---D----LL--------------SNIGGQLGLF------IGASVI-------TLFEF-VE-Y-----------L--------------------------I
>Bbel_DEG_ENaC_ASIC_XP_019627131_1
L--VW------------------------------------TVFFL-VAF---GYAV----YL--------------------ITQTFISYF--------------------------------------------------------------------------------------------------------------------------------------------------NW--------------------------------D----T-------------------IT---------------DV-K--------L--EF---S---E-S-----------------------L----------------------E----F---------PA------------VTL----------------------------C--------------N-----------F--------------N-K---------------------------Y---------------------------------ER----------------------------------KSE-V-----------------------------------------------------------------------------------------------------------------S------------------------------------QNF------------------DAID------------------------------------------------------------------------------Y---------------M--S-P---I-IG-----------------------------------------------------------------------------------------------------------------NAF----------------------------------------------------LPDT------------------------------------------------------------------------------------------------------------------------------------------------------G------------------------------------------------------------------------------------------------------------------------------------------------------------------------------------------------------------------------------------------------------------------------------------------------------------------------------------------------------------------------------------------------------------------------------------------------------------------------------------------------------------------------------------------G---DI--------------------------P---------------------------------------Q-AQ-------------------------------------TD-------------------VPY-------SV----------------NL-----------------RSIT----------------D------------------------------------FS------------------------------------------------------------------------------------------GFR--L-------DA-D--------S--------L--------------M---------D----------------------C-T------W----------K---------G---V---R---------------------------C--------------------Y--------A--E----N---------F-----T----Q--------------------------------V------Y-T--T--F-------G---VCY----I--------F----N----------------------A----------A-------------------------S---G----------------------------------------------------------Q-NL-V------------Q-----T----------------IP-----GA--G----N-----------GLHL---V-------VD------VK--------KD-------L------------YS-----ED----LEA--------G--GN-S----D-V----G--LKLHVH---P-K-Y------E-------------PP------------------E-L--Q-----------T-QGI-AV-------GP-GN------------H-----A-----------------------YV---GISQV-T-------Y----------V--------------------------NEI------------------------P---------P-------W----G-------I--CE----------T---------------VQ-------------------------L-D----H---------------YE-----------R---------------------------------------------------------------------------YTF----SA-------------CM-----LE---CK------------A-H-HVQ-----D-----E---C-----------SC-----------------T-A-----L------------E-L-------------I---------------------------------------G---------------------------------------------------------------------------------------------------------------------------------S-------------------------------------------------------------------------------VQLES--DPQ----------I------------C---------------------------------S-----------------------------P------------------------R-Q-IA--------------------DC--------V---N-----SV---------------------------Y------Q---------R----------I------QT---G-------D-------L--P-------------------------C--------------Y--C----------------PTP----C-----E----IVEY-DTT-VSY-A-----------------------------------------G----------------------------------------------W-------PN---------------PKA-------------S----ESL--------------------------------------------------------------------------------------------------------------------------------I-------------------------------------------------------R-D-----------------Y-------------------P------------------------------------DRS-------------------------L-------------------------------------------------------------------------------------------DY------------------L---------------------------------------------------------------------------------------------------------------------------------------------------------------------------------------------------------------------------------------------------------------------------------------------------------------------------------------------------------------------------------------------------------------------------------------------------------------------------------------------------------------------------------K-----------------------------------EN-------W---------------------V--V------FD-----------VYY-----KQLNFQK----IEQK-RKT-S-VE---G----LL--------------SILGGCLGLC------IGASVV-------SITEF-AY-Y-----------L--------------------------L
>Bbel_DEG_ENaC_ASIC_XP_019627136_1
L--IW------------------------------------TCIFL-GCL---GYAS----YL--------------------ITETFLAYF--------------------------------------------------------------------------------------------------------------------------------------------------SY--------------------------------D----T-------------------VT---------------DV-S--------L--KF---E---K-S-----------------------M----------------------D----F---------PA------------VTF----------------------------C--------------N-----------F--------------N-K---------------------------Y---------------------------------AF----------------------------------R-K-V-----------------------------------------------------------------------------------------------------------------A------------------------------------GNP------------------RINV------------------------------------------------------------------------------Y---------------L--E-P---L-Y-------------------------------------------------------------------------------------------------------------------AFPK-----------------------------------------------RFGLVGT------------------------------------------------------------------------------------------------------------------------------------------------------GVFYN----------------------------------------------------------------------------------------------------------------------------------------------------------------------------------------------------------------------------------------------------------------------------------------------------------------------------------------------------------------------------------------------------------------------------------------------------------------------------------------D---------------------------------------------G---PT--------------------------P-----------------------------------------TP-------------------------------------TP-------------------TPF-------YY----------------DL-----------------AGIT----------------E------------------------------------YA------------------------------------------------------------------------------------------GFQ--L-------Q--D--------G--------L--------------V---------D----------------------C-S------W----------R---------G---E---P---------------------------C--------------------G--------I--K----N---------F-----T----R--------------------------------T------L-S--Q--F-------G---NCY----V--------F----N----------------------G----------D-------------------------I---G-----T----------------------------------------------------E-SV-K------------Q-----T----------------IS-----GS--G----N-----------GLHL---V-------IN------VQ--------AD-------Q------------YS-----ED----PTQ--------G--GS-S----D-V----G--LKVHVH---P-R-G------E-------------PA------------------K-M--D-----------T-QGI-AI-------GP-GT------------H-----A-----------------------YV---GISKI-K-------Y----------K--------------------------NEI------------------------P---------P-------W----G-------K--CE----------E---------------KE-------------------------L-Q----H---------------FD-----------T---------------------------------------------------------------------------YTL----TG-------------CL-----LE---CR------------A-H-WVE-----T-----M---C-----------NC-----------------T-A-----M------------E-L-------------P---------------------------------------G---------------------------------------------------------------------------------------------------------------------------------N-------------------------------------------------------------------------------M--------E----------I------------C---------------------------------E-----------------------------P------------------------L-T-VV--------------------NC--------V---T-----SV---------------------------Y------N---------L----------I------TR---G-------R-------L--P-------------------------C--------------Q--C----------------PTP----C-----E----LGTY-GKS-VSY-A-----------------------------------------G----------------------------------------------W-------PN---------------PGAA-----------MS----PSL--------------------------------------------------------------------------------------------------------------------------------I-------------------------------------------------------D-K-----------------L-------------------G------------------------------------QD----------------------------------------------------------------------------------------------------------------------EF------------------L---------------------------------------------------------------------------------------------------------------------------------------------------------------------------------------------------------------------------------------------------------------------------------------------------------------------------------------------------------------------------------------------------------------------------------------------------------------------------------------------------------------------------------E-----------------------------------RN-------Y---------------------C--A------FD-----------VFY-----KSLNSKS----IIQK-RAM-T-EE---D----LL--------------SAIGGSLGLF------IGASII-------TVAEI-VE-Y-----------L--------------------------I
>Bbel_DEG_ENaC_ASIC_XP_019626993_1
A--LW------------------------------------VLVIL-GSY---AGFA----FM--------------------FSSMIMDYF--------------------------------------------------------------------------------------------------------------------------------------------------RY--------------------------------D----T-------------------IT---------------DT-K--------L--KF---A---D-A-----------------------I----------------------P----F---------PA------------VTI----------------------------C--------------N-----------M--------------N-K---------------------------F---------------------------------DS----------------------------------T-K-L-----------------------------------------------------------------------------------------------------------------K------------------------------------LVE------------------WS--------------------------------------------------------------------------------Y---------------L--S-P---L-L------------------------------------------------------------------------------------------------------------------LGKE--------------------------------------------------------------------------------------------------------------------------------------------------------------------------------------------------------------YSTSEL----------------------------------------------------------------------------------------------------------------------------------------------------------------------------------------------------------------------------------------------------------------------LTL-------------------------------------------------------------------------------------------------------------------------------------G--------------------L-----------Q-------------------------------------PDET------------------------------------------IN---SS---------------------------------------------------------------------------------------------------------------------------------IA-------NI----------------SI-----------------KDFV----------------L------------------------------------EN------------------------------------------------------------------------------------------GFD--I-------NQ-D--------R--------M--------------A---------L----------------------C-Y------W----------R---------N---E---A---------------------------C--------------------S--------Y--L----N---------F-----T----H--------------------------------S------Y-T--F--F-------G---NCF----T--------F----N----------------------S----------D-------------------------KS-------------------------------------------------------------N-ML-W------------Q-----T----------------ME-----GH--G----N-----------GMMV---F-------ID------IR--------AE-------E------------YT-----EN----FFS--------Y--GN-S----E-V----G--LKLLVH---D-Q-D------E-------------PP------------------Q-M--D-----------A-KGI-AL-------AP-GN------------H-----A-----------------------FI---TVKRT-V-------Y----------E--------------------------NHG------------------------P---------P-------W----G-------N--CQ----------D---------------LQ-------------------------L-E----Y---------------YD-----------T---------------------------------------------------------------------------YTL----PA-------------CY-----LE---CR------------S-K-HVV-----A-----N---C-----------SC-----------------R-P-----F------------F-L-------------P---------------------------------------G---------------------------------------------------------------------------------------------------------------------------------T-------------------------------------------------------------------------------A--------P----------F------------C---------------------------------D-----------------------------P------------------------T-Q-IV--------------------QC--------V---I-----RV---------------------------M------A---------K----------V------TS---G-------E-------L--K-------------------------C--------------N--C----------------PVP----C-----S----MTKY-STS-VSY-S-----------------------------------------G----------------------------------------------W-------PN---------------KLT-------------K----DYI--------------------------------------------------------------------------------------------------------------------------------V-------------------------------------------------------R-T-----------------Y--------------------------------------------------------SQT-------------------------K-------------------------------------------------------------------------------------------DY------------------M---------------------------------------------------------------------------------------------------------------------------------------------------------------------------------------------------------------------------------------------------------------------------------------------------------------------------------------------------------------------------------------------------------------------------------------------------------------------------------------------------------------------------------R-----------------------------------EN-------G---------------------V--V------FS-----------VFY-----EQLNYER----VREL-KAM-D-GG---Q----LA--------------SNIGGMMGLF------IGASLL-------TILEV-WE-Y-----------L--------------------------W
>Bbel_DEG_ENaC_ASIC_XP_019623715_1
V--LW------------------------------------VIAIL-GSY---TGFG----YM--------------------FGSMMASYF--------------------------------------------------------------------------------------------------------------------------------------------------KY--------------------------------D----T-------------------IT---------------DT-T--------L--EF---A---D-E-----------------------L----------------------L----F---------PA------------VTI----------------------------C--------------N-----------M--------------N-K---------------------------F---------------------------------DS----------------------------------D-K-L-----------------------------------------------------------------------------------------------------------------Q------------------------------------VAD------------------WS--------------------------------------------------------------------------------Y---------------L--S-L---F-L------------------------------------------------------------------------------------------------------------------YGIQ--------------------------------------------------------------------------------------------------------------------------------------------------------------------------------------------------------------ADIPTI----------------------------------------------------------------------------------------------------------------------------------------------------------------------------------------------------------------------------------------------------------------------LAL-------------------------------------------------------------------------------------------------------------------------------------G--------------------V-----------P-------------------------------------LDET------------------------------------------VN---ST---------------------------------------------------------------------------------------------------------------------------------MT-------GV----------------KI-----------------EDLV----------------L------------------------------------AK------------------------------------------------------------------------------------------GFN--V-------SP-N--------R--------M--------------S---------L----------------------C-W------W----------R---------G---T---N---------------------------C--------------------S--------E--R----N---------F-----T----H--------------------------------S------F-G--H--Y-------G---NCY----T--------F----N----------------------A----------D-------------------------AD-------------------------------------------------------------N-PL-K------------Q-----T----------------MP-----GA--V----N-----------GFMA---F-------VD------IK--------ED-------K------------YT-----ES----FLV--------S--GN-A----E-V----G--LKLLVH---D-P-R------E-------------PP------------------M-M--D-----------T-QGI-AL-------AP-GN------------H-----A-----------------------FI---AIKQI-L-------Y----------E--------------------------NHV------------------------P---------P-------W----G-------V--CK----------D---------------LQ-------------------------L-E----Y---------------YD-----------T---------------------------------------------------------------------------YTL----NG-------------CY-----LE---CR------------S-K-HLV-----R-----N---C-----------SC-----------------R-P-----Y------------D-L-------------P---------------------------------------G---------------------------------------------------------------------------------------------------------------------------------T-------------------------------------------------------------------------------A--------P----------S------------C---------------------------------D-----------------------------P------------------------R-T-MF--------------------TC--------V---R-----AV---------------------------L------A---------Q----------V------IT---G-------D-------L--K-------------------------C--------------D--C----------------PVP----C-----R----MTSY-STS-LSF-A-----------------------------------------G----------------------------------------------F-------PN---------------KHT-------------R----EYL--------------------------------------------------------------------------------------------------------------------------------S-------------------------------------------------------P-L-----------------L--------------------------------------------------------GME-------------------------P-------------------------------------------------------------------------------------------SY------------------M---------------------------------------------------------------------------------------------------------------------------------------------------------------------------------------------------------------------------------------------------------------------------------------------------------------------------------------------------------------------------------------------------------------------------------------------------------------------------------------------------------------------------------G-----------------------------------DN-------G---------------------V--V------FS-----------VFY-----EKLNYQK----IRQL-KAM-E-EG---Q----LA--------------SNIGGMMGLF------LGASVL-------SLLEV-CE-Y-----------L--------------------------L
>Bbel_DEG_ENaC_ASIC_XP_019623829_1
V--LW------------------------------------VIAIL-GSY---TGFG----YM--------------------FGSMMASYF--------------------------------------------------------------------------------------------------------------------------------------------------KY--------------------------------D----T-------------------IT---------------DT-T--------L--EF---A---D-E-----------------------L----------------------L----F---------PA------------VTI----------------------------C--------------N-----------M--------------N-K---------------------------F---------------------------------DS----------------------------------D-K-L-----------------------------------------------------------------------------------------------------------------Q------------------------------------VAD------------------WS--------------------------------------------------------------------------------Y---------------L--S-L---F-L------------------------------------------------------------------------------------------------------------------YGIQ--------------------------------------------------------------------------------------------------------------------------------------------------------------------------------------------------------------ADIPTI----------------------------------------------------------------------------------------------------------------------------------------------------------------------------------------------------------------------------------------------------------------------LAL-------------------------------------------------------------------------------------------------------------------------------------G--------------------M-----------Q-------------------------------------PDET------------------------------------------VN---ST---------------------------------------------------------------------------------------------------------------------------------MT-------GV----------------KI-----------------EDLV----------------L------------------------------------AK------------------------------------------------------------------------------------------GFN--L-------SS-N--------R--------M--------------P---------L----------------------C-L------W----------R---------G---A---Y---------------------------C--------------------S--------E--Q----N---------F-----T----H--------------------------------S------F-G--H--Y-------G---NCY----T--------F----N----------------------A----------D-------------------------AD-------------------------------------------------------------N-QL-K------------Q-----T----------------TE-----GA--H---GN-----------GFTA---F-------VD------IK--------ED-------K------------YT-----ES----FLV--------S--GN-A----E-V----G--LKLLVH---D-P-R------E-------------PP------------------M-M--D-----------T-QGI-AL-------AP-GN------------H-----A-----------------------FI---AIKQI-L-------Y----------E--------------------------NHV------------------------P---------P-------W----G-------V--CK----------D---------------LQ-------------------------L-E----Y---------------YD-----------T---------------------------------------------------------------------------YTL----NG-------------CY-----LE---CR------------S-K-HVV-----R-----N---C-----------SC-----------------R-P-----Y------------D-L-------------P---------------------------------------G---------------------------------------------------------------------------------------------------------------------------------T-------------------------------------------------------------------------------A--------P----------S------------C---------------------------------D-----------------------------P------------------------R-T-MF--------------------TC--------V---R-----AV---------------------------L------A---------Q----------V------IT---G-------D-------L--K-------------------------C--------------D--C----------------PVP----C-----R----MTSY-STS-LSF-A-----------------------------------------G----------------------------------------------F-------PN---------------KHT-------------R----NYL--------------------------------------------------------------------------------------------------------------------------------A-------------------------------------------------------P-L-----------------L--------------------------------------------------------GME-------------------------P-------------------------------------------------------------------------------------------GY------------------M---------------------------------------------------------------------------------------------------------------------------------------------------------------------------------------------------------------------------------------------------------------------------------------------------------------------------------------------------------------------------------------------------------------------------------------------------------------------------------------------------------------------------------A-----------------------------------DN-------G---------------------V--V------FS-----------VFY-----EKLNYQK----IRQL-KAM-D-EG---Q----LS--------------SNIGGMMGLF------LGASVL-------SLLEV-CE-Y-----------L--------------------------L
>Bbel_DEG_ENaC_ASIC_XP_019634828_1
V--LW------------------------------------VVAIL-GSY---SGFA----YM--------------------FSSMIIDYF--------------------------------------------------------------------------------------------------------------------------------------------------SY--------------------------------R----T-------------------IT---------------DT-K--------L--EF---A---E-D-----------------------L----------------------T----F---------PA------------VTI----------------------------C--------------N-----------M--------------N-K---------------------------F---------------------------------DE----------------------------------S-K-L-----------------------------------------------------------------------------------------------------------------K------------------------------------IID------------------FS--------------------------------------------------------------------------------Y---------------L--S-L---F-L------------------------------------------------------------------------------------------------------------------YGVQ--------------------------------------------------------------------------------------------------------------------------------------------------------------------------------------------------------------LDVDAI----------------------------------------------------------------------------------------------------------------------------------------------------------------------------------------------------------------------------------------------------------------------LAS---------------------P---------------------------------------------------------------------------------------------------------------G--------------------A-----------Y-------------------------------------PDET------------------------------------------VN---ST---------------------------------------------------------------------------------------------------------------------------------LE-------GV----------------TV-----------------GDLL----------------L------------------------------------EK------------------------------------------------------------------------------------------GFN--L-------QW-P--------R--------M--------------P---------L----------------------C-K------W----------K---------G---N---P---------------------------C--------------------T--------Q--Q----D---------F-----N----H--------------------------------S------F-G--Y--Y-------G---NCY----T--------F----N----------------------A----------D-------------------------AN-------------------------------------------------------------S-PL-K------------Q-----T----------------IQ-----GS--G----N-----------GFVA---F-------VD------LK--------VN-------D------------YT-----ES----YYA--------S--GN-S----E-V----G--LKLLLH---D-Q-N------E-------------PP------------------M-M--D-----------T-QGI-AL-------AP-GS------------H-----A-----------------------FI---AAKRT-L-------Y----------E--------------------------NHV------------------------P---------P-------W----G-------V--CQ----------D---------------LQ-------------------------L-E----Y---------------YD-----------T---------------------------------------------------------------------------YTL----NG-------------CY-----LE---CR------------S-K-HVV-----R-----N---C-----------SC-----------------R-P-----Y------------D-L-------------P---------------------------------------G---------------------------------------------------------------------------------------------------------------------------------T-------------------------------------------------------------------------------A--------P----------S------------C---------------------------------D-----------------------------P------------------------N-T-MF--------------------SC--------V---R-----AV---------------------------L------D---------Q----------V------TR---G-------E-------L--E-------------------------C--------------N--C----------------PVP----C-----S----MTAY-SMS-VSY-A-----------------------------------------G----------------------------------------------W-------PN---------------KLT-------------G----EYI--------------------------------------------------------------------------------------------------------------------------------S-------------------------------------------------------P-L-----------------W--------------------------------------------------------GST-------------------------G-------------------------------------------------------------------------------------------EY------------------L---------------------------------------------------------------------------------------------------------------------------------------------------------------------------------------------------------------------------------------------------------------------------------------------------------------------------------------------------------------------------------------------------------------------------------------------------------------------------------------------------------------------------------E-----------------------------------LN-------G---------------------V--M------FS-----------VYY-----EKLNYQK----ITEL-KAM-D-GG---Q----LA--------------SNIGGMMGLF------IGASLL-------TVLEV-WE-Y-----------L--------------------------W
>Bbel_DEG_ENaC_ASIC_XP_019613553_1
Y--LW------------------------------------ILAIL-ASN---GAFA----YM--------------------FISMLQDYF--------------------------------------------------------------------------------------------------------------------------------------------------KY--------------------------------H----T-------------------IT---------------DM-T--------L--EF---A---D-E-----------------------I----------------------T----F---------PA------------VTI----------------------------C--------------N-----------Y--------------N-R---------------------------V---------------------------------DL----------------------------------D-L-A-----------------------------------------------------------------------------------------------------------------T------------------------------------MEE------------------LQ--------------------------------------------------------------------------------Y---------------L--S-P---M-L------------------------------------------------------------------------------------------------------------------YGSS--------------------------------------------------------------------------------------------------------------------------------------------------------------------------------------------------------------MDEAAL----------------------------------------------------------------------------------------------------------------------------------------------------------------------------------------------------------------------------------------------------------------------RAW-LD-L---------------PA---------------------------------------------------------------------------------------------------------------A--------------------D-----------N-------------------------------------SSSA------------------------------------------VN---ST--------------------------SA-------------------------------T-T------------------------------------------------------------------PTT-------GF----------------NV-----------------ADII----------------R------------------------------------RK------------------------------------------------------------------------------------------GFD--L--GIGSRGW-P--------R--------M--------------V---------G----------------------C-T------F----------K---------G---Q---L---------------------------C--------------------N--------S--E----N---------F-----T----H--------------------------------S------Y-S--V--Y-------G---NCY----T--------F----N----------------------G----------D-------------------------RS-------------------------------------------------------------S-PL-Q------------Q-----T----------------ME-----GT--GFPSSN-----------GLQI---I-------LD------VM--------DQ-------F------------ST-----ET----VST--------G--GH-G----E-V----G--IRVLLH---D-Q-T------E-------------PP------------------V-M--D-----------S-QAV-AL-------AP-GN------------H-----A-----------------------FM---AVRQT-R-------Y----------R--------------------------NHE------------------------P---------P-------W----G-------K--CG----------E---------------LQ-------------------------L-V----H---------------YD-----------P---------------------------------------------------------------------------YTL----PA-------------CL-----LE---CR------------S-R-HVE-----Q-----A---C-----------QC-----------------T-P-----Y------------F-L-------------P---------------------------------------G---------------------------------------------------------------------------------------------------------------------------------T-------------------------------------------------------------------------------A--------T----------P------------C---------------------------------E-----------------------------P------------------------Q-P-IF--------------------QC--------V---N-----QV---------------------------L------N---------Q----------L------VA---G-------E-------L--K-------------------------C--------------D--C----------------PIP----C-----T----MTKY-GAS-VTY-A-----------------------------------------G----------------------------------------------Y-------PN---------------RLT-------------K----KSY--------------------------------------------------------------------------------------------------------------------------------N-------------------------------------------------------A-A-----------------Y--------------------------------------------------------NLT-------------------------P-------------------------------------------------------------------------------------------DY------------------I---------------------------------------------------------------------------------------------------------------------------------------------------------------------------------------------------------------------------------------------------------------------------------------------------------------------------------------------------------------------------------------------------------------------------------------------------------------------------------------------------------------------------------R-----------------------------------EN-------G---------------------V--V------LD-----------IYY-----DTLNYQK----ISQL-KAV-D-SG---Q----LA--------------SNMGGMMGLF------IGASVM-------TILEV-AE-Y-----------L--------------------------G
>Bbel_DEG_ENaC_ASIC_XP_019614578_1
-----------------------------------------------------------------------------------MVEMLQSYF--------------------------------------------------------------------------------------------------------------------------------------------------TH--------------------------------G----T-------------------VT---------------DV-T--------L--EF---V---P-E-----------------------V----------------------R----F---------PA------------VTI----------------------------C--------------N-----------L--------------N-K---------------------------F---------------------------------ED----------------------------------K-A-L-----------------------------------------------------------------------------------------------------------------T------------------------------------VEE------------------KH--------------------------------------------------------------------------------Y---------------L--S-Y---I-L------------------------------------------------------------------------------------------------------------------YGVQ--------------------------------------------------------------------------------------------------------------------------------------------------------------------------------------------------------------EDIDVI----------------------------------------------------------------------------------------------------------------------------------------------------------------------------------------------------------------------------------------------------------------------AGA-------------------------------------------------------------------------------------------------------------------------------------P--------------------V-----------N-------------------------------------NKYT------------------------------------------PN---ST--------------------------DA-------------------------------N-VTTE-T-PR-------------------------------------TEAP----------------HTHG-------SF----------------SV-----------------DSIT----------------R------------------------------------EK------------------------------------------------------------------------------------------GFR--L--G-------N--------D--------M--------------H---------V----------------------C-T------W----------M---------G---Q---T---------------------------C--------------------T--------E--L----D---------F-----T----H--------------------------------S------F-S--T--Y-------G---NCY----T--------F----N----------------------A----------S-------------------------PE-------------------------------------------------------------N-PI-N------------Q-----T----------------IP-----GS--G----Y-----------GLSV---M-------ID------IK--------SH-------L------------YT-----ENP---LLP--------G--GT-A----D-V----G--LKLLVH---D-Q-N------E-------------PP------------------K-M--D-----------T-QGI-AV-------AP-GS------------H-----A-----------------------YI---AIRQI-Q-------Y----------Q--------------------------NHI------------------------P---------P-------W----G-------V--CQ----------D---------------LQ-------------------------L-E----Y---------------YD-----------T---------------------------------------------------------------------------YTL----TG-------------CQ-----LE---CR------------S-K-YVV-----Q-----N---C-----------TC-----------------R-P-----I------------Y-L-------------P---------------------------------------G---------------------------------------------------------------------------------------------------------------------------------D-------------------------------------------------------------------------------A--------P----------Y------------C---------------------------------E-----------------------------P------------------------A-D-VA--------------------HC--------V---R-----PV---------------------------E------A---------A----------V------TS---G-------A-------L--P-------------------------C--------------D--C----------------PVP----C-----S----LMTY-RTS-SSY-A-----------------------------------------K----------------------------------------------W-------PN---------------NKA-------------D----VVY--------------------------------------------------------------------------------------------------------------------------------T-------------------------------------------------------T-A-----------------F--------------------------------------------------------GLS-------------------------P-------------------------------------------------------------------------------------------GY------------------M---------------------------------------------------------------------------------------------------------------------------------------------------------------------------------------------------------------------------------------------------------------------------------------------------------------------------------------------------------------------------------------------------------------------------------------------------------------------------------------------------------------------------------A-----------------------------------DN-------S---------------------V--V------FD-----------VYY-----EELNYEI----ISQL-KAM-D-SG---Q----LA--------------SDLGGQMGLF------IGASIL-------TLLEI-FE-Y-----------L--------------------------G
>Bbel_DEG_ENaC_ASIC_XP_019621445_1
A--LW------------------------------------TLIFL-AAF---GLCT----WQ--------------------IVDRFNNYF--------------------------------------------------------------------------------------------------------------------------------------------------AY--------------------------------R----T-------------------GT---------------EI-N--------V--QL---E---S-E-----------------------L----------------------T----F---------PA------------VTI----------------------------C--------------D-----------F--------------N-R---------------------------I---------------------------------RG----------------------------------S-G-V-----------------------------------------------------------------------------------------------------------------T------------------------------------END------------------LA--------------------------------------------------------------------------------Y---------------L--G-A---L-YQ-I---------------------------------------------------------------------------------------------------------------AALV-------------------------------------------------------------------------------------------------------------------------------------------------------------------------------------------------------------SDPVA----------------------------------------------------------------------------------------------------------------------------------------------------------------------------------------------------------------------------------------------------------------------------------------------------------------------------------------------------------------------------------------------------------------L--------------------R-----------N-------------------------------------LSES------------------------------------------ID---WD--------------------------AF-------------------------------N--------------------------------------------------------------------ASA-------GL------------V--EDF-----------------PGFV----------------R------------------------------------RN------------------------------------------------------------------------------------------GFV--L-------DN-V--------T--------L--------------A---------E----------------------C-S------W----------R---------G---S---R---------------------------C--------------------Y--------A--E----N---------F-----T----H--------------------------------V------F-T--E--Y-------G---NCW----T--------F----N----------------------S----------E-------------------------KN-------------------------------------------------------------S-PL-R------------Q-----T----------------SP-----GA--G----N-----------GLKL---I-------LD------IQ--------TH-------E------------YT-----ED----PFI--------G--NL------E-Y----G--LVFQVH---D-Q-Y------E-------------PP------------------R-P--E-----------L-VGT-AV-------AP-GS------------H-----T-----------------------YA---STFQT-H-------V----------K--------------------------NQQ------------------------A---------P-------W----G-------Q--CDP---------R---------------KD-------QN----------F-----L-K----Y---------------FD-----------K---------------------------------------------------------------------------YTL----AG-------------CL-----LE---CR------------A-E-IVV-----R-----A---C-----------NC-----------------R-P-----L------------Y-Y-------------P---------------------------------------G------------------------------------------------------------------------------------------------------------------------------------------------------------------------------------------------------------------------DVD----------Y------------C---------------------------------T-----------------------------A------------------------L-E-LT--------------------TC--------A---L-----PT---------------------------L------A---------T----------F------LS---ET-----NE-------F-DF-------------------------C--------------G--C----------------TVP----C-----E----YTSY-SSQ-VSY-A-----------------------------------------G----------------------------------------------Y-------PS---------------LKA-------------A----EFY--------------------------------------------------------------------------------------------------------------------------------E-------------------------------------------------------T-T-----------------F--------------------------------------------------------NYS-------------------------R-------------------------------------------------------------------------------------------GY------------------M---------------------------------------------------------------------------------------------------------------------------------------------------------------------------------------------------------------------------------------------------------------------------------------------------------------------------------------------------------------------------------------------------------------------------------------------------------------------------------------------------------------------------------S-----------------------------------TN-------V---------------------V--L------LD-----------VYY-----HELRSTS----WEQF-KAV-E-ES---G----LI--------------SDVGGQLGFF------IGCSVI-------TLWEF-LE-Y-----------L--------------------------A
>Bbel_DEG_ENaC_ASIC_XP_019621443_1
L--LW------------------------------------VLVFL-GSF---SVCV----WW--------------------IADRVGNYY--------------------------------------------------------------------------------------------------------------------------------------------------GF--------------------------------R----T-------------------NT---------------EI-S--------R--RF---E---D-K-----------------------L----------------------I----F---------PA------------VTV----------------------------C--------------N-----------F--------------N-R---------------------------Y---------------------------------RA----------------------------------S-K-V-----------------------------------------------------------------------------------------------------------------S------------------------------------NDT------------------LE--------------------------------------------------------------------------------H---------------L--W-E---L-LN-LH--------------------------------------------------------------------------------------------------------------TAVV-------------------------------------------------------------------------------------------------------------------------------------------------------------------------------------------------------------NKDNA----------------------------------------------------------------------------------------------------------------------------------------------------------------------------------------------------------------------------------------------------------------------------------------------------------------------------------------------------------------------------------------------------------------T--------------------Y-----------N-------------------------------------ASLC------------------------------------------WN---TP--------------------------PI-------------------------------N--------------------------------------------------------------------AT--------------------------EF-----------------ADLT----------------K------------------------------------QA------------------------------------------------------------------------------------------GFR--L-------DE-D--------T--------L--------------I---------M----------------------C-K------W----------R---------D---E---D---------------------------C--------------------H--------Q--E----D---------F-----E----H--------------------------------H------F-T--P--Y-------G---NCW----T--------F----N----------------------W----------N-------------------------TS-------------------------------------------------------------S-AR-A------------Q-----P----------------TA-----GE--G----N-----------GLRM---L-------IN------IH--------AD-------E------------YT-----EP----ANL--------D--SM------D-V----G--LKFLVH---D-Q-H------D-------------PP------------------K-M--D-----------S-EGL-AV-------AA-GT------------H-----V-----------------------YT---SIVQQ-K-------Y----------I--------------------------NER------------------------K---------P-------W----G-------Q--CVP---------E---------------KT-------------------------L-Q----Y---------------FD-----------R---------------------------------------------------------------------------YSL----TG-------------CL-----LE---CR------------A-R-RLM-----N-----S---C-----------NC-----------------L-P-----A------------S-L-------------P---------------------------------------G---------------------------------------------------------------------------------------------------------------------------------P-------------------------------------------------------------------------------A------DMP----------H------------C---------------------------------S-----------------------------P------------------------I-Q-LG--------------------TC--------A---Y-----EE---------------------------L------A---------K----------F------DQ---GE-----EE-------V-GL-------------------------C--------------N--C----------------SVP----C-----E----ETKY-QVS-LSY-S-----------------------------------------T----------------------------------------------W-------PN---------------KDA-------------P----RL-------------------------------------------------------------------------------------------------------------------------------------------------------------------------------------------------------------F--------------------------------------------------------NRS-------------------------L-------------------------------------------------------------------------------------------QD------------------L---------------------------------------------------------------------------------------------------------------------------------------------------------------------------------------------------------------------------------------------------------------------------------------------------------------------------------------------------------------------------------------------------------------------------------------------------------------------------------------------------------------------------------R-----------------------------------EN-------Y---------------------V--S------MD-----------IFY-----QDLNYQT----FQQF-QTV-T-VP---G----MI--------------SDIGGQLGFF------LGASII-------TLSEF-LE-Y-----------L--------------------------I
>Nano_31657
L--FW------------------------------------IALIL-GGL---GVSS----WQ--------------------ITLRFQKFY--------------------------------------------------------------------------------------------------------------------------------------------------RR--------------------------------E----T-------------------NS---------------AV-S--------L--NY---E---A-K-----------------------L----------------------N----F---------PA------------ITI----------------------------C--------------N-----------V--------------N-K---------------------------Y---------------------------------MA----------------------------------S-Q-L-----------------------------------------------------------------------------------------------------------------T------------------------------------AVD------------------HE--------------------------------------------------------------------------------L---------------L--N-A---A-NS-IF----E-----------------------------------------------------------------------------------------------------Y-DNY--------------------------------------------------------DY-----------------------------------------------------------------------------------------------------------------------------------------------------YNYDYTNV----------------------------------------------------------------------------------------------------------------------------------------------------------------------------------------------------------------------------------------------------------------------GSG-EVPV---------------VP---------------------------------------------------------------------------------------------------------------G--------------------I-----------E-------------------------------------KSDS------------------------------------------LDLIKPQ--------------------------DL-------------------------------D-TLIN-N-IS-------------------------------------TW-------------------YPG-------GF----------------DY-----------------ANFT----------------R------------------------------------EK------------------------------------------------------------------------------------------GWQ--L-------NE-E--------S--------I--------------L---------L----------------------C-E------F----------K---------G---V---R---------------------------C--------------------N-------IS--R----V---------F-----T----H--------------------------------Q------F-T--S--F-------G---NCY----T--------F----N----------------------A----------N-------------------------DT--R-----K----------------------------------------------------R-PL-Y------------Q-----D----------------QP-----GI--G----N-----------GLML---V-------VN------IQ--------QS-------E------------YT-----ET----ITR--------S--GR-I----E-A----G--IVFQVH---P-Q-Y------E-------------PP------------------L-L--S-----------S-KGT-AV-------GP-GF------------H-----A-----------------------YA---GLQEL-E-------T----------V--------------------------NLE------------------------P---------P-------Y----G-------P--CNS---------S---------------QK-------------------------L-E----Y---------------FA-----------N---------------------------------------------------------------------------YTL----SG-------------CI-----IE---CR------------L-R-HIK-----D-----K---C-----------GC-----------------K-P-----V------------E-Y-------------P---------------------------------------G---------------------------------------------------------------------------------------------------------------------------------N-------------------------------------------------------------------------------L--------S----------T------------C---------------------------------D-----------------------------P------------------------Q-K-MV--------------------EC--------V---K-----PV---------------------------L------K---------D----------I------KG---N-------F-------T-DR-------------------------C--------------H--C----------------NVS----C-----S----SIKY-GLT-LSY-G-----------------------------------------T----------------------------------------------F-------PN---------------QNV-------------E----SEL--------------------------------------------------------------------------------------------------------------------------------A-------------------------------------------------------T-K-----------------W-------------------G------------------------------------YGD-------------------------T-------------------------------------------------------------------------------------------TF------------------A---------------------------------------------------------------------------------------------------------------------------------------------------------------------------------------------------------------------------------------------------------------------------------------------------------------------------------------------------------------------------------------------------------------------------------------------------------------------------------------------------------------------------------K-----------------------------------NN-------L---------------------A--I------ID-----------VYF-----EELNYHK----TEQN-VAY-E-ES---A----LI--------------SDIGGQLGLF------LGFSIL-------TILEF-LE-Y-----------L--------------------------V
>Lana_g13780_t1
V--IW------------------------------------VLLIL-TGF---GVAT----WQ--------------------ITMRFIAYY--------------------------------------------------------------------------------------------------------------------------------------------------KY--------------------------------D----T-------------------TT---------------KI-T--------M--TF---S---K-T-----------------------L----------------------Q----F---------PA------------VTI----------------------------C--------------N-----------V--------------N-K---------------------------Y---------------------------------LK----------------------------------S-Q-L-----------------------------------------------------------------------------------------------------------------D------------------------------------QTD------------------ID--------------------------------------------------------------------------------F---------------L--D-Q---A-TS-ML------------------------------------------------------------------------------------------------------------NPY--DYA--------------------------------------------YNPYSYEDY-----------------------------------------------------------------------------------------------------------------------------------------------------SYYDYGGS----------------------------------------------------------------------------------------------------------------------------------------------------------------------------------------------------------------------------------------------------------------------GDA-AYGV---------------PP---------------------------------------------------------------------------------------------------------------A--------------------A-----------P-------------------------------------SGNT------------------------------------------GS----V--------------------------NI-------------------------------D-DLMA-N-IS-------------------------------------LW-------------------YPG-------GF----------------DF-----------------ANFT----------------K------------------------------------EK------------------------------------------------------------------------------------------GWQ--L-------TD-T--------N--------I------------------------H----------------------C-E------F----------K---------G---V---K---------------------------C--------------------N-------IS--K----S---------F-----T----P--------------------------------V------L-T--E--Y-------G---LCY----T--------F----N----------------------A----------V-------------------------PN--S-----K----------------------------------------------------P-RV-F------------Q-----D----------------QP-----GI--G----N-----------GLKL---I-------VN------IE--------QS-------E------------YT-----NK----MER--------G--DP-I----E-V----G--LLFQVH---N-Q-S------E-------------PP------------------M-M--E-----------T-KSL-AV-------PP-GF------------H-----A-----------------------YA---GVKRT-D-------S----------A--------------------------EME------------------------P---------P-------Y----G-------I--CDR---------A---------------SP-------------------------L-K----Y---------------YS-----------V---------------------------------------------------------------------------YTM----SA-------------CV-----QE---CK------------L-D-HMM-----G-----N---C-----------TC-----------------K-L-----L------------N-Y-------------P---------------------------------------G---------------------------------------------------------------------------------------------------------------------------------P-------------------------------------------------------------------------------G--------E----------V------------C---------------------------------S-----------------------------P------------------------K-Q-IV--------------------EC--------V---K-----PI---------------------------L------L---------E----------I------KK---N-------F-------T-HM-------------------------C--------------P--C----------------KIP----C-----Q----SVNY-ETY-LSY-A-----------------------------------------K----------------------------------------------L-------PS---------------DET-------------A----PEV--------------------------------------------------------------------------------------------------------------------------------A-------------------------------------------------------M-E-----------------Y-------------------G------------------------------------VAQ-------------------------S-------------------------------------------------------------------------------------------D-------------------I---------------------------------------------------------------------------------------------------------------------------------------------------------------------------------------------------------------------------------------------------------------------------------------------------------------------------------------------------------------------------------------------------------------------------------------------------------------------------------------------------------------------------------E-----------------------------------KN-------I---------------------L--V------LD-----------IFF-----QDLNYVI----SEQL-PAI-E-SS---G----LI--------------SDLGGQFGLF------MGFSLL-------TLVEF-IE-F-----------G--------------------------F
>Lana_g20088_t1
I--FW------------------------------------ALLIL-AGF---SIAS----IN--------------------IRDRFLSFL--------------------------------------------------------------------------------------------------------------------------------------------------RH--------------------------------D----T-------------------TT---------------KM-S--------M--IF---P---K-K-----------------------L----------------------Q----F---------PA------------VTI----------------------------C--------------N-----------A--------------N-K---------------------------Y---------------------------------NQ----------------------------------K-L-L-----------------------------------------------------------------------------------------------------------------T------------------------------------END------------------EK--------------------------------------------------------------------------------F---------------L--N-S---T-AS-ILFS-LE-----------------------------------------------------------------------------------------------------YGDDYGDDYD--------------------------------------------YAEYGDEDY-----------------------------------------------------------------------------------------------------------------------------------------------------SDDSYPYS-----------------------------------------------------------------------------------------------------------------------------------------------------------------------------------------------------------------------------------------------------------------------DQ-IY-------------------------------------------------------------------------------------------------------------------------------------------------------A-----------D-------------------------------------GART------------------------------------------LE----Q--------------------------EL-------------------------------N-ALMA-D-IN-------------------------------------QW-------------------YPD-------GF----------------DM-----------------EKFT----------------K------------------------------------EK------------------------------------------------------------------------------------------GWT--L-------ND-E--------N--------L------------------------V----------------------C-S------F----------R---------G---F---P---------------------------C--------------------N-------AS--E----D---------F-----T----H--------------------------------V------F-T--Q--F-------G---NCY----T--------F----N----------------------G-------------------------------------D--G-----A----------------------------------------------------L-YR-Y------------Q-----D----------------QA-----GA--G----R-----------GLTL---G-------ID------IE--------QD-------S------------YS-----NK----LSR--------G--DR-M----D-A----G--IFFQVH---S-Q-F------E-------------PP------------------S-V--E-----------A-YGR-AV-------PP-GF------------H-----A-----------------------YA---GLIRK-D-------S----------S--------------------------TME------------------------P---------P-------Y----G-------D--CNA---------S---------------ST-------------------------L-D----Y---------------HA-----------V---------------------------------------------------------------------------YTM----SG-------------CV-----AE---CK------------L-G-HMM-----D-----R---C-----------GC-----------------K-L-----M------------H-L-------------P---------------------------------------G---------------------------------------------------------------------------------------------------------------------------------P-------------------------------------------------------------------------------G--------A----------T------------C---------------------------------S-----------------------------P------------------------E-I-ML--------------------SC--------I---R-----PL---------------------------M------G---------E----------I------KR---S-------F-------S-KM-------------------------C--------------E--C----------------EVP----C-----S----SVLF-ETS-LSY-A-----------------------------------------A----------------------------------------------I-------PS---------------EST-------------K----AEL--------------------------------------------------------------------------------------------------------------------------------A-------------------------------------------------------L-E-----------------L-------------------G------------------------------------TTV-------------------------E-------------------------------------------------------------------------------------------N-------------------A---------------------------------------------------------------------------------------------------------------------------------------------------------------------------------------------------------------------------------------------------------------------------------------------------------------------------------------------------------------------------------------------------------------------------------------------------------------------------------------------------------------------------------R-----------------------------------KN-------Y---------------------V--I------ID-----------VYF-----ESLNYVE----SVQM-QAV-E-VT---G----II--------------SDIGGQFGLF------MGFSLL-------TIVEF-LE-F-----------G--------------------------V
>Phar_160167_1
A--MW------------------------------------ILFIL-GGL---TMAS----LL--------------------ISSRVRSYL--------------------------------------------------------------------------------------------------------------------------------------------------DF--------------------------------D----S-------------------TT---------------VM-K--------R--HY---N---R-S-----------------------L----------------------E----F---------PA------------VTI----------------------------C--------------N-----------Y--------------N-R---------------------------W---------------------------------LL----------------------------------D-K-V-----------------------------------------------------------------------------------------------------------------D------------------------------------GKE------------------RD--------------------------------------------------------------------------------F---------------L--Q-G---I-MK-YI--------------------------------------------------------------------------------------------------------------DGVP---------------------------------------------------DSDY---------------------------------------------------------------------------------------------------------------------------------------------------NDNDQDYEYS----------------------------------------------------------------------------------------------------------------------------------------------------------------------------------------------------------------------------------------------------------------------GGA-SGSG---------------SG---------------------------------------------------------------------------------------------------------------D--------------------Y-----------G-------------------------------------EDEY------------------------------------------SG--DGS--------------------------DT-------------------------------R-RYRH-R-RG-------------------------------------ADG------------------PPV-------NF------------STPYAM-----------------DTFT----------------L------------------------------------TN------------------------------------------------------------------------------------------GWH--L-------DK-G--------T--------L--------------M---------Q----------------------C-S------F----------G---------G---E---K---------------------------C--------------------K--------A--E----Q---------F-----T----H--------------------------------I------F-T--K--Y-------G---NCY----T--------F----N----------------------A----------D-------------------------GH--G-----KRGR-------------------------------------------------R-RL-K------------Q-----G----------------VP-----GP--A----I-----------ALSL---A-------ID------IQ--------PD-------Q------------YA-----ESN---AFA--------G--ND------Q-E----G--LRFQIH---S-I-D------E-------------PP------------------D-V--Q-----------A-KGI-SV-------GV-GF------------H-----A-----------------------FA---SMSMT-R-------Y----------S--------------------------NLE------------------------H---------P-------W----G-------D--CDK---------S---------------RS-------------------------L-K----N---------------FA-----------K---------------------------------------------------------------------------YSY----SG-------------CA-----AD---CM------------V-R-EVN-----N-----K---C-----------SC-----------------K-P-----F------------Y-L-------------K---------------------------------------G---------------------------------------------------------------------------------------------------------------------------------D-------------------------------------------------------------------------------DI-------P----------N------------C---------------------------------T-----------------------------P------------------------E-E-SV--------------------YC--------A---N-----KV---------------------------I------K---------R----------T------SK---H-------F-------S-DI-------------------------C--------------G--C----------------PVA----C-----E----YDLY-DTR-LSY-V-----------------------------------------R----------------------------------------------S-------PN---------------EQR-------------R----KEI--------------------------------------------------------------------------------------------------------------------------------V-------------------------------------------------------Q-T-----------------Y--------------------------------------------------------NVT-------------------------E-------------------------------------------------------------------------------------------DF------------------W---------------------------------------------------------------------------------------------------------------------------------------------------------------------------------------------------------------------------------------------------------------------------------------------------------------------------------------------------------------------------------------------------------------------------------------------------------------------------------------------------------------------------------R-----------------------------------KH-------V---------------------V--T------LD-----------VYF-----DEMSYLT----VTEV-EAM-T-LP---A----LI--------------SDIGGQLGLW------IGMSAL-------TMVEV-VE-F-----------L--------------------------V
>Ngen_g9400
F--FW------------------------------------VFVVT-MAF---SMAA----WQ--------------------ISQRFVEFF--------------------------------------------------------------------------------------------------------------------------------------------------SF--------------------------------P----T-------------------NT---------------DI-S--------R--VY---E---M-E-----------------------K----------------------T----F---------PA------------VTI----------------------------C--------------N-----------Y--------------N-T---------------------------F---------------------------------LK----------------------------------S-K-L-----------------------------------------------------------------------------------------------------------------K------------------------------------DDD------------------YK--------------------------------------------------------------------------------I---------------L--K-A---V-EE-LY------------------------------------------------------------------------------------------------------------------------------------------------------------------------------------------------------------------------------------------------------------------------------------------------------------------------------QSYDIF-----------------------------------------------------------------------------------------------------------------------------------------------------------------------------------------------------------------------------------------------------------------------------------------------------------------------------------------------------------------------------------------------------------------------------------------------------------------------------------------------------------------------------------------SNT--------------------------RT-------------------------------D-SEYA-A-LK-------------------------------------QK-------------------LPS-------NR----------------DF-----------------GQMI----------------Q------------------------------------EK------------------------------------------------------------------------------------------GWK--L------QDG-S--------T--------L--------------V---------S----------------------C-T------F----------R---------G---K---P---------------------------C--------------------D--------M--S----S---------W-----T----H--------------------------------R------F-T--K--F-------G---NCY----T--------F----N----------------------A----------D-------------------------TS-------------------------------------------------------------Q-KL-T------------Q-----I----------------LP-----GS--S----N-----------GLTV---E-------ID------IQ--------SD-------E------------YS-----EV------S--------G--AY-K----E-L----G--ARFLVH---P-E-Y------E-------------PP------------------Y-S--V-----------W-EGL-SV-------SP-GS------------H-----A-----------------------NA---GIKER-Y-------H----------T--------------------------NLK------------------------G---------P-------W----G-------E--CDP---------S---------------LK-------------------------V-T----Y---------------FK-----------Q---------------------------------------------------------------------------YTR----SA-------------CV-----ME---CK------------Q-F-YMK-----E-----E---C-----------GC-----------------K-P-----A------------Y-Q-------------P---------------------------------------G---------------------------------------------------------------------------------------------------------------------------------E-------------------------------------------------------------------------------G--------S----------N------------C---------------------------------T-----------------------------V------------------------I-Q-MA---------------------C--------A---K-----KV---------------------------T------R---------S----------I------NE---N-------F-------N-WY-------------------------C--------------N--C----------------PIP----C-----N----YHEY-DIQ-LSY-S-----------------------------------------K----------------------------------------------L-------TG---------------SRTL-----------QK----KGT--------------------------------------------------------------------------------------------------------------------------------R-------------------------------------------------------Q-T-----------------L--------------------------------------------------------NET----------------------------------------------------------------------------------------------------------------------Y------------------T---------------------------------------------------------------------------------------------------------------------------------------------------------------------------------------------------------------------------------------------------------------------------------------------------------------------------------------------------------------------------------------------------------------------------------------------------------------------------------------------------------------------------------A-----------------------------------KN-------I---------------------V--S------IG-----------VYF-----EDLSVEH----VEQQ-ASI-D-VG---G----FL--------------SDLGGQMGLF------VGMSLL-------TMLEF-VE-F-----------F--------------------------I
>Lvir_49850_1_p1
L--FW------------------------------------VLVVT-MAF---SMAA----WQ--------------------ISLRFVDFF--------------------------------------------------------------------------------------------------------------------------------------------------TF--------------------------------P----T-------------------NT---------------DI-T--------R--VY---E---M-E-----------------------K----------------------K----F---------PA------------VTI----------------------------C--------------N-----------Y--------------N-T---------------------------F---------------------------------LK----------------------------------S-K-L-----------------------------------------------------------------------------------------------------------------T------------------------------------DAD------------------YK--------------------------------------------------------------------------------L---------------L--K-T---A-DA-LS------------------------------------------------------------------------------------------------------------------------------------------------------------------------------------------------------------------------------------------------------------------------------------------------------------------------------HLYDIS-----------------------------------------------------------------------------------------------------------------------------------------------------------------------------------------------------------------------------------------------------------------------------------------------------------------------------------------------------------------------------------------------------------------------------------------------------------------------------------------------------------------------------------------SNS--------------------------LT-------------------------------E-SKYR-N-VE-------------------------------------RQ-------------------YPA-------DG----------------DV-----------------GKMI----------------S------------------------------------EK------------------------------------------------------------------------------------------GWT--L------QDG-S--------T--------L--------------I---------S----------------------C-S------F----------R---------G---K---P---------------------------C--------------------D--------I--T----S---------W-----T----H--------------------------------R------Y-T--N--F-------G---NCY----T--------F----N----------------------G----------D-------------------------SS-------------------------------------------------------------Q-AL-T------------Q-----I----------------LP-----GS--S----N-----------GLTV---E-------ID------IL--------RD-------E------------YS----SEI------P--------G--AT-R----E-T----G--ARFLVH---P-E-Y------E-------------PP------------------Y-A--V-----------W-EGL-SV-------SP-GT------------H-----A-----------------------NA---GINEK-Y-------H----------T--------------------------NLG------------------------G---------P-------W----G-------E--CDR---------G---------------MK-------------------------V-S----Y---------------SK-----------W---------------------------------------------------------------------------YTR----SA-------------CV-----ME---CK------------R-F-YIQ-----E-----E---C-----------HC-----------------K-P-----V------------Y-Q-------------P---------------------------------------G---------------------------------------------------------------------------------------------------------------------------------E-------------------------------------------------------------------------------G--------A----------N------------C---------------------------------T-----------------------------V------------------------L-Q-MA---------------------C--------A---K-----KV---------------------------I------Q---------S----------I------NE---K-------F-------N-WY-------------------------C--------------N--C----------------PVP----C-----N----FHQY-DVQ-LSY-S-----------------------------------------K----------------------------------------------L-------AG---------------SR-------------ET----KDQ--------------------------------------------------------------------------------------------------------------------------------R-------------------------------------------------------K-------------------L--------------------------------------------------------NES----------------------------------------------------------------------------------------------------------------------Y------------------I---------------------------------------------------------------------------------------------------------------------------------------------------------------------------------------------------------------------------------------------------------------------------------------------------------------------------------------------------------------------------------------------------------------------------------------------------------------------------------------------------------------------------------S-----------------------------------KN-------I---------------------V--G------IG-----------VYY-----EDLSFDH----IQQQ-ASI-D-AG---S----FL--------------SDLGGQMGLF------VGMSLL-------TMLEF-IE-Y-----------F--------------------------M
>Llon_39946_t1_p1
L--FW------------------------------------VLVVT-MAF---SLAA----WQ--------------------ISLRFVNFF--------------------------------------------------------------------------------------------------------------------------------------------------SF--------------------------------P----T-------------------NT---------------DI-S--------R--VY---E---M-E-----------------------K----------------------K----F---------PA------------VTI----------------------------C--------------N-----------Y--------------N-T---------------------------F---------------------------------LK----------------------------------S-K-L-----------------------------------------------------------------------------------------------------------------T------------------------------------DDD------------------YK--------------------------------------------------------------------------------L---------------L--N-S---A-EE-LS------------------------------------------------------------------------------------------------------------------------------------------------------------------------------------------------------------------------------------------------------------------------------------------------------------------------------HFYDIS-----------------------------------------------------------------------------------------------------------------------------------------------------------------------------------------------------------------------------------------------------------------------------------------------------------------------------------------------------------------------------------------------------------------------------------------------------------------------------------------------------------------------------------------SSS--------------------------LK-------------------------------E-IMYK-D-LE-------------------------------------KK-------------------YAG-------GG----------------DV-----------------GQMI----------------S------------------------------------EK------------------------------------------------------------------------------------------GWT--L------QDG-S--------T--------L--------------I---------S----------------------C-T------F----------R---------G---K---P---------------------------C--------------------D--------L--S----S---------W-----T----H--------------------------------R------F-T--A--F-------G---NCY----T--------F----N----------------------G----------D-------------------------SS-------------------------------------------------------------Q-KL-T------------Q-----I----------------LP-----GS--S----N-----------GLTV---E-------LD------IL--------SD-------E------------YS----TEV------P--------Q--AT-R----E-T----G--ARFLVH---P-E-Y------E-------------PP------------------Y-A--V-----------W-EGL-SV-------SP-GT------------H-----A-----------------------NA---GIKEK-Y-------H----------T--------------------------NLG------------------------G---------P-------W----G-------E--CDP---------G---------------MK-------------------------V-S----Y---------------SK-----------Q---------------------------------------------------------------------------YTR----SA-------------CV-----ME---CK------------R-F-YIL-----E-----E---C-----------HC-----------------K-P-----V------------Y-Q-------------L---------------------------------------G---------------------------------------------------------------------------------------------------------------------------------E-------------------------------------------------------------------------------G--------A----------N------------C---------------------------------T-----------------------------L------------------------L-Q-MA---------------------C--------A---K-----KV---------------------------T------H---------S----------I------NE---N-------F-------N-WY-------------------------C--------------N--C----------------PVP----C-----N----FHEY-DVQ-LSY-S-----------------------------------------K----------------------------------------------L-------AG---------------SR-------------ET----KHQ--------------------------------------------------------------------------------------------------------------------------------R-------------------------------------------------------K-------------------L--------------------------------------------------------DES----------------------------------------------------------------------------------------------------------------------Y------------------I---------------------------------------------------------------------------------------------------------------------------------------------------------------------------------------------------------------------------------------------------------------------------------------------------------------------------------------------------------------------------------------------------------------------------------------------------------------------------------------------------------------------------------S-----------------------------------KN-------I---------------------V--G------IG-----------VYY-----EDLSFDH----IQQQ-ASI-D-AG---S----FL--------------SDLGGQMGLF------VGMSLL-------TMLEF-IE-Y-----------F--------------------------M
>Tadh_NaC1_XP_002114386_1
A--VW------------------------------------FLLTL-TMT---ILCI----IT--------------------CVQRYDYLF--------------------------------------------------------------------------------------------------------------------------------------------------TY--------------------------------P----T-------------------NT---------------AI-N--------Y--TV---S---K-K-----------------------L----------------------K----F---------PA------------VSV----------------------------C--------------N-----------F--------------N-R---------------------------F---------------------------------RF----------------------------------S-S-L-----------------------------------------------------------------------------------------------------------------E------------------------------------YGD------------------WH--------------------------------------------------------------------------------R---------------I--G-Y---L-VN-LF--------------------------------------------------------------------------------------------------------------TTTDN---------------------------------------------------------------------------------------------------------------------------------------------------------------------------------------------------------NQIFTGLN-------------------------------------------------------------------------------------------------------------------------------------------------------------------------------------------------------------------------------------------------------------------------------------------------------------------------------------------------------------------------------------------------------------------------------------G-----------KT--------------------------------GKEWNDYL----------------------------------------------KNIS-FE---------------------LYD-------------------------------N-IT----------------------------------------------------------------------------F----------------DI-----------------TQFL----------------N------------------------------------VK------------------------------------------------------------------------------------------SNQ--A--E-------V--------F--------I--------------K---------H----------------------C-T------W----------N---------DG-RQ---P---------------------------C--------------------S--------I--E----N---------F-----T----R--------------------------------I------Y-T--D--Y-------G---SCF----T--------F----N----------------------A------------------------------------GV--D-----A----------------------------------------------------P-IL-Y------------Q-----K----------------RP-----GS--R----Y-----------GLKL---I-------LN------IE--------EE-------E------------Y------------THL--------N--PD-P----D-I----G--IKFRVH---N-Q-F------E-------------PP------------------D-I--N-----------A-EGI-AV-------PP-GY------------H-----A-----------------------YT---KLLYT-E-------S----------D--------------------------FLK------------------------P---------P-------W----G-------N--CG----------Q---------------KK-------------------------L-K----Y---------------FK-----------S---------------------------------------------------------------------------YSR----AS-------------CQ-----LE---CL------------A-D-SYR-----R-----R---C-----------DC-----------------R-T-----P------------Y-M-------------P---------------------------------------G---------------------------------------------------------------------------------------------------------------------------------S-------------------------------------------------------------------------------S--------P----------I------------C---------------------------------S-----------------------------P------------------------E-H-IK--------------------KC--------V---T-----KY---------------------------L------G---------L----------S------TP---E-------NFT----------------------------------C--------------N--C----------------PND----C-----R----IKSF-NPH-VTY-A-----------------------------------------E----------------------------------------------I-------PL---------------RQT-------------S----RFA--------------------------------------------------------------------------------------------------------------------------------A-------------------------------------------------------H-R-----------------Y--------------------------------------------------------GLN-------------------------E-------------------------------------LEIDFLKY-------------------------------------NN--IS-MGEY------------------I---------------------------------------------------------------------------------------------------------------------------------------------------------------------------------------------------------------------------------------------------------------------------------------------------------------------------------------------------------------------------------------------------------------------------------------------------------------------------------------------------------------------------------R-----------------------------------DN-------Y---------------------V--F------LD-----------LFY-----DDLSYTT----FKEK-KAY-D-VN---Q----FI--------------SDIGGQLGLF------LGGSFL-------TFWEI-FE-W---------------------------------------
>Tadh_NaC3_QEP99390_1
L--SW------------------------------------VFLTL-AMA---TICI----IQ--------------------CADRMIYLI--------------------------------------------------------------------------------------------------------------------------------------------------SN--------------------------------P----T-------------------KI---------------VI-K--------N--EI---P---P-R-----------------------I----------------------R----F---------PA------------VTI----------------------------C--------------N-----------F--------------N-R---------------------------F---------------------------------RN----------------------------------S-T-I-----------------------------------------------------------------------------------------------------------------N------------------------------------ESN------------------YY--------------------------------------------------------------------------------R---------------L--Q-Y---L-LR-LM--------------------------------------------------------------------------------------------------------------NAPQA---------------------------------------------------------------------------------------------------------------------------------------------------------------------------------------------------------PSKRSEFS-------------------------------------------------------------------------------------------------------------------------------------------------------------------------------------------------------------------------------------------------------------------------------------------------------------------------------------------------------------------------------------------------------------------------------------F-----------R-------------------------------------NDLV----------------------------------------------N----------------------------YS-------------------------------R-NT----------------------------------------------------------------------------N----------------DD-----------------LDLL----------------S------------------------------------KV------------------------------------------------------------------------------------------GIQ--R--Q-------I--------L--------I--------------R---------Y----------------------C-N------W----------D---------NQ-PH---S---------------------------C--------------------S--------A--E----N---------F-----T----L--------------------------------T------Y-T--K--Y-------G---NCF----L--------F----N----------------------G----------Q-------------------------SA--D-----N----------------------------------------------------E-AL-Y------------Q-----K----------------RI-----GR--S----H-----------GLRL---A-------FN------VE--------AD-------Q------------Y------------TTM--------N--PE-P----D-V----G--IKFRIH---E-P-D------E-------------PA------------------D-I--E-----------A-QGV-AI-------PP-GY------------H-----A-----------------------YV---RLKYN-E-------A----------K--------------------------FLR------------------------K---------P-------I----G-------K--CD----------S---------------RP-------------------------L-Q----Y---------------YD-----------R---------------------------------------------------------------------------YTR----SG-------------CK-----LE---CK------------T-N-KSI-----E-----V---C-----------GC-----------------R-A-----L------------Y-M-------------P---------------------------------------G---------------------------------------------------------------------------------------------------------------------------------S-------------------------------------------------------------------------------A--------P----------F------------C---------------------------------T-----------------------------A------------------------H-Q-IN--------------------QC--------M---T-----N-----------------------------------N---------I----------E------EI---N-------NSS----------------------------------C--------------Y--C----------------PTA----C-----L----WTSY-DPA-VSY-S-----------------------------------------M----------------------------------------------T-------PT---------------ETI-------------T----SEE--------------------------------------------------------------------------------------------------------------------------------A-------------------------------------------------------P-L-----------------F--------------------------------------------------------GLN-------------------------L-------------------------------------DEVDANRV-------------------------------------LN--SS-ISRY------------------M---------------------------------------------------------------------------------------------------------------------------------------------------------------------------------------------------------------------------------------------------------------------------------------------------------------------------------------------------------------------------------------------------------------------------------------------------------------------------------------------------------------------------------R-----------------------------------KN-------Y---------------------I--F------LD-----------IFF-----ERLRYNT----AIQE-LGY-T-FN---A----FL--------------SDIGGQLGLF------IGASVL-------TMLEI-GE-Y-----------F--------------------------L
>Tadh_NaC2_QEP99389_1
Y--LW------------------------------------SIVTL-AAS---VGCM----IG--------------------CIQLLQYVL--------------------------------------------------------------------------------------------------------------------------------------------------SF--------------------------------P----T-------------------NI---------------DI-E--------I--IH---Q---D-S-----------------------L----------------------I----F---------PA------------VTI----------------------------C--------------N-----------F--------------N-Q---------------------------L---------------------------------TK----------------------------------T-A-L-----------------------------------------------------------------------------------------------------------------S------------------------------------EED------------------NR--------------------------------------------------------------------------------H---------------L--Q-T---F-LR--I--------------------------------------------------------------------------------------------------------------YHRKG---------------------------------------------------------------------------------------------------------------------------------------------------------------------------------------------------------AINKKDLE-------------------------------------------------------------------------------------------------------------------------------------------------------------------------------------------------------------------------------------------------------------------------------------------------------------------------------------------------------------------------------------------------------------------------------------L-----------A-------------------------------------TSYF----------------------------------------------RN---------------------------KT-------------------------------G-VD----------------------------------------------------------------------------F----------------HL-----------------QNLT----------------Q------------------------------------DL------------------------------------------------------------------------------------------GHR--K--D-------D--------I--------I--------------V---------S----------------------C-L------W----------D---------D---Q---V---------------------------C--------------------G--------P--E----N---------F-----T----T--------------------------------I------F-T--I--Y-------G---NCY----T--------F----N----------------------S----------G-------------------------AK--K-----E----------------------------------------------------G-ML-S------------Q-----R----------------GK-----GS--A----H-----------GLRL---V-------LN------IE--------QY-------K------------Y------SG----KLS--------Y--GS-P----D-A----G--IRFAVH---S-T-A------D-------------LP------------------E-M--D-----------A-EGM-SI-------PP-GM------------H-----A-----------------------YA---SIPGA-D-------VI---------E--------------------------GLP------------------------K---------P-------W----G-------Q--CG----------S---------------QK-------------------------L-K----Y---------------FD-----------H---------------------------------------------------------------------------YSV----SS-------------CR-----RE---KE------------I-D-FIL-----Q-----R---C-----------GC-----------------V-E-----P------------H-H-------------A---------------------------------------R---------------------------------------------------------------------------------------------------------------------------------N-------------------------------------------------------------------------------L--------T----------P------------C---------------------------------S-----------------------------P------------------------E-I-ML--------------------EC--------V---L-----PL---------------------------M------S---------S----------S------NP---V-------SVG-----I-NA-------------------------S--------------V--C----------------PVA----C-----V----QTEY-NVE-VSY-A-----------------------------------------L----------------------------------------------I-------PS---------------QVV-------------V----NDI--------------------------------------------------------------------------------------------------------------------------------S-------------------------------------------------------D-Q-----------------Y--------------------------------------------------------NVT-------------------------K-------------------------------------IIENA--R-NQRL-------------------------------NLT--MS-KLEF------------------I---------------------------------------------------------------------------------------------------------------------------------------------------------------------------------------------------------------------------------------------------------------------------------------------------------------------------------------------------------------------------------------------------------------------------------------------------------------------------------------------------------------------------------R-----------------------------------EN-------F---------------------A--F------LD-----------VYY-----KDLYLFK----TIQK-QAS-G-FV---A----FL--------------SDIGGQLGLF------VGGSFL-------TMFEF-FE-Y-----------I--------------------------Y
>Tadh_NaC5_QEP99392_1
Y--VW------------------------------------GIATF-AAF---TACI----IG--------------------CINLLHNLL--------------------------------------------------------------------------------------------------------------------------------------------------SH--------------------------------P----T-------------------NI---------------SV-K--------I--HH---T---N-K-----------------------M----------------------L----F---------PT------------VTL----------------------------C--------------N-----------F--------------N-Q---------------------------F---------------------------------SR----------------------------------T-L-I-----------------------------------------------------------------------------------------------------------------S------------------------------------HKD------------------IR--------------------------------------------------------------------------------H---------------L--D-T---V-LS--A--------------------------------------------------------------------------------------------------------------YNHDH---------------------------------------------------------------------------------------------------------------------------------------------------------------------------------------------------------TIPKEDLK-------------------------------------------------------------------------------------------------------------------------------------------------------------------------------------------------------------------------------------------------------------------------------------------------------------------------------------------------------------------------------------------------------------------------------------E-----------A-------------------------------------EDYF----------------------------------------------KS---------------------------KI-------------------------------H-GH----------------------------------------------------------------------------F----------------DF-----------------SQYN----------------Q------------------------------------EL------------------------------------------------------------------------------------------GLQ--K--E-------D--------L--------I--------------L---------S----------------------C-T------W----------N---------G---E---K---------------------------C--------------------G--------S--K----N---------F-----S----R--------------------------------V------F-T--S--Y-------G---NCY----T--------F----N----------------------G----------G-------------------------SA--N-----H----------------------------------------------------P-LL-N------------Q-----H----------------GR-----GA--A----H-----------GLSL---I-------LN------IE--------QY-------K------------Y------TP----ELM--------V--GA-P----N-V----G--IRCSIH---Y-Y-K------S-------------LP------------------R-M--E-----------S-QGI-AI-------PP-GA------------H-----A-----------------------YA---AIPGT-E-------VT---------N--------------------------YQK------------------------K---------P-------W----G-------Q--CG----------E---------------KK-------------------------L-K----Y---------------YK-----------Y---------------------------------------------------------------------------YSM----SA-------------CL-----HE---DE------------T-L-FAE-----T-----T---C-----------QC-----------------R-D-----P------------R-L-------------P---------------------------------------G---------------------------------------------------------------------------------------------------------------------------------N-------------------------------------------------------------------------------E--------K----------A------------C---------------------------------T-----------------------------P------------------------I-Q-ML--------------------EC--------L---I-----PA---------------------------M------S---------R----------Y------RE---Q-------DR--------NL-------------------------S--------------S--C----------------PEV----C-----E----RVEY-VPQ-VSY-A-----------------------------------------K----------------------------------------------I-------PA---------------KIM-------------A----EEI--------------------------------------------------------------------------------------------------------------------------------A-------------------------------------------------------S-K-----------------Y--------------------------------------------------------NLH-------------------------Q-------------------------------------VHKKAIIE-GGIV-------------------------------DNS--TS-VKQF------------------I---------------------------------------------------------------------------------------------------------------------------------------------------------------------------------------------------------------------------------------------------------------------------------------------------------------------------------------------------------------------------------------------------------------------------------------------------------------------------------------------------------------------------------R-----------------------------------DN-------L---------------------V--F------LD-----------IFF-----KNLYNTT----TTQA-RDA-S-FS---Q----FL--------------SNVGGQIGLF------IGGSFL-------TLLEI-VE-Y-----------I--------------------------F
>Tadh_NaC4_QEP99391_1
M--IW------------------------------------LILTI-AAT---AVCI----SQ--------------------CIIIIYDAS--------------------------------------------------------------------------------------------------------------------------------------------------QL--------------------------------P----T-------------------RI---------------TF-S--------D--VS---A---N-S-----------------------T----------------------V----F---------PS------------ITI----------------------------C--------------N-----------T--------------D-N---------------------------S---------------------------------PR----------------------------------D-A-L-----------------------------------------------------------------------------------------------------------------P------------------------------------ESD------------------LK--------------------------------------------------------------------------------Y---------------L--S-I---L-LH--T--------------------------------------------------------------------------------------------------------------QSTEN---------------------------------------------------------------------------------------------------------------------------------------------------------------------------------------------------------AYNETQVQ-------------------------------------------------------------------------------------------------------------------------------------------------------------------------------------------------------------------------------------------------------------------------------------------------------------------------------------------------------------------------------------------------------------------------------------E-----------A-------------------------------------ARYF----------------------------------------------IK---------------------------KY-------------------------------G-DK----------------------------------------------------------------------------F----------------DY-----------------ENYI----------------R------------------------------------TS------------------------------------------------------------------------------------------SAK--L--E-------N--------M--------L--------------L---------R----------------------C-Q------W----------M---------N---R---P---------------------------C--------------------S--------L--S----D---------F-----T----S--------------------------------I------V-T--D--Y-------G---NCF----T--------F----N----------------------P----------G-------------------------TK--D-----L----------------------------------------------------P-LK-N------------Q-----T----------------VP-----GE--V----Y-----------GLRL---A-------FN------IG--------QY-------K------------YY-----PD----LLD--------R--NR-P----D-A----G--IRFTIH---Y-H-K------E-------------PP------------------N-L--L-----------A-KSI-IA-------PV-GS------------H-----T-----------------------YV---SFTRT-Y-------H----------K--------------------------KLE------------------------K---------P-------W----G-------E--CG----------S---------------RK-------------------------L-L----F---------------HE-----------F---------------------------------------------------------------------------YSH----VA-------------CI-----DE---VS------------A-I-YAS-----T-----L---C-----------NC-----------------S-I-----I------------G-A-------------F---------------------------------------G---------------------------------------------------------------------------------------------------------------------------------P-------------------------------------------------------------------------------Y--------G----------V------------C---------------------------------D-----------------------------S------------------------V-K-FI--------------------TC--------I---V-----PI---------------------------L------A---------K----------A------RV---Q-------ANE-------NI-------------------------A--------------A--C----------------PVA----C-----E----TYTY-PTV-ISY-G-----------------------------------------N----------------------------------------------L-------AL---------------IPI-------------S----SLI--------------------------------------------------------------------------------------------------------------------------------T-------------------------------------------------------N-Y-----------------L--------------------------------------------------------NVS-------------------------G-------------------------------------IIRHAQSL-DWIK-------------------------------DPN--YS-TANF------------------V---------------------------------------------------------------------------------------------------------------------------------------------------------------------------------------------------------------------------------------------------------------------------------------------------------------------------------------------------------------------------------------------------------------------------------------------------------------------------------------------------------------------------------R-----------------------------------DN-------I---------------------L--Y------LD-----------IYY-----SDLHTNA----IEQK-RAT-G-FA---E----VL--------------SNIGGQMGLF------IGASII-------TIAEI-LQ-Y-----------L--------------------------I
>Tadh_NaC6_QEP99393_1
S--IW------------------------------------IILVI-LAT---AICI----SQ--------------------CVIIIYNAS--------------------------------------------------------------------------------------------------------------------------------------------------LL--------------------------------P----T-------------------RM---------------VI-R--------K--RL---M---N-S-----------------------S----------------------V----F---------PS------------VTI----------------------------C--------------N-----------T--------------N-D---------------------------F---------------------------------DY----------------------------------T-G-L-----------------------------------------------------------------------------------------------------------------P------------------------------------AND------------------LN--------------------------------------------------------------------------------H---------------L--S-S---I-V------------------------------------------------------------------------------------------------------------------NAIYG---------------------------------------------------------------------------------------------------------------------------------------------------------------------------------------------------------YTPASAAD-------------------------------------------------------------------------------------------------------------------------------------------------------------------------------------------------------------------------------------------------------------------------------------------------------------------------------------------------------------------------------------------------------------------------------------D-----------A-------------------------------------IQYF----------------------------------------------VQ---------------------------KH-------------------------------G-DD----------------------------------------------------------------------------F----------------QI-----------------NNYT----------------R------------------------------------MA------------------------------------------------------------------------------------------GHK--L--K-------N--------M--------L--------------L---------S----------------------C-T------W----------M---------G---E---P---------------------------C--------------------T--------V--N----D---------F-----T----N--------------------------------I------I-S--N--G-------G---SCF----T--------F----N----------------------P----------G-------------------------TN--A-----I----------------------------------------------------P-LK-N------------Q-----T----------------VS-----GN--I----N-----------GLRL---I-------LN------VE--------QY-------K------------YY-----SP----LFS--------P--QA-P----D-A----G--IRFTIN---Y-Y-K------Q-------------PP------------------N-F--I-----------S-KPY-YA-------PT-GF------------H-----T-----------------------YV---PITLH-R-------D----------K--------------------------RLT------------------------K---------P-------W----G-------E--CG----------E---------------LL-------------------------L-K----D---------------HS-----------Y---------------------------------------------------------------------------YSR----DA-------------CL-----TE---YA------------S-E-LAA-----L-----T---C-----------NC-----------------S-S-----S------------G-Q-------------T---------------------------------------A---------------------------------------------------------------------------------------------------------------------------------T----------------------------------------------------------------------------------------N----------S------------C---------------------------------N-----------------------------G------------------------A-K-FL--------------------TC--------I---I-----PS---------------------------S------F---------V----------I------RM---S-------LSQ-------NL-------------------------S--------------V--C----------------PIA----C-----E----TYSY-PTE-ISQ-S-----------------------------------------S----------------------------------------------L-------GT---------------FAF-------------S----RVL--------------------------------------------------------------------------------------------------------------------------------D-------------------------------------------------------P-V-----------------I--------------------------------------------------------NIS-------------------------T-------------------------------------ILGKAKDE-HWIP--------------------------------PSLPYS-VSEF------------------I---------------------------------------------------------------------------------------------------------------------------------------------------------------------------------------------------------------------------------------------------------------------------------------------------------------------------------------------------------------------------------------------------------------------------------------------------------------------------------------------------------------------------------R-----------------------------------DN-------I---------------------V--Y------LD-----------IYY-----SDLRVTE----TEQQ-EDT-G-FS---K----VL--------------SEIGGQLGLC------IGASVI-------TLCEI-IQ-Y-----------L--------------------------I
>Tadh_NaC7_QEP99394_1
I--IW------------------------------------MILVI-LAT---AACI----SQ--------------------CIIIIYNAS--------------------------------------------------------------------------------------------------------------------------------------------------KL--------------------------------P----T-------------------RM---------------VI-R--------K--QL---M---N-T-----------------------S----------------------I----F---------PS------------VTL----------------------------C--------------N-----------T--------------N-D---------------------------Y---------------------------------DR----------------------------------S-A-L-----------------------------------------------------------------------------------------------------------------P------------------------------------AAD------------------LY--------------------------------------------------------------------------------H---------------Q--S-A---L-V------------------------------------------------------------------------------------------------------------------KAIYG---------------------------------------------------------------------------------------------------------------------------------------------------------------------------------------------------------SGDPNKTN-------------------------------------------------------------------------------------------------------------------------------------------------------------------------------------------------------------------------------------------------------------------------------------------------------------------------------------------------------------------------------------------------------------------------------------A-----------A-------------------------------------INYF----------------------------------------------DK---------------------------KF-------------------------------G-GN----------------------------------------------------------------------------F----------------QF-----------------ENLT----------------R------------------------------------VA------------------------------------------------------------------------------------------GHK--L--S-------N--------M--------L--------------L---------S----------------------C-T------W----------M---------E---Q---P---------------------------C--------------------Y--------A--T----D---------F-----V----N--------------------------------I------I-T--D--G-------G---SCF----T--------F----N----------------------P----------G-------------------------TG--N-----L----------------------------------------------------S-LK-N------------Q-----T----------------VS-----GN--S----N-----------GLRL---I-------LN------VE--------QY-------K------------YY-----SG----IFA--------L--EQ-P----D-A----G--IRFTTH---Y-Y-K------Q-------------TP------------------N-F--I-----------S-KSY-YA-------PT-GF------------H-----T-----------------------YV---PITLQ-H-------D----------K--------------------------RLK------------------------K---------P-------W----G-------Q--CG----------E---------------EI-------------------------L-V----Y---------------NS-----------F---------------------------------------------------------------------------YSR----DA-------------CL-----SE---YA------------G-R-LAS-----Y-----I---C-----------NC-----------------T-F-----E------------P-Q-------------I---------------------------------------A---------------------------------------------------------------------------------------------------------------------------------S----------------------------------------------------------------------------------------N----------P------------C---------------------------------N-----------------------------G------------------------T-Q-FL--------------------TC--------I---T-----PL---------------------------A------S---------K----------F------RQ---D-------LSQ-------NL-------------------------S--------------I--C----------------PIA----C-----E----TYSY-PTE-ISQ-S-----------------------------------------A----------------------------------------------L-------AA---------------LAF-------------A----SSL--------------------------------------------------------------------------------------------------------------------------------D-------------------------------------------------------P-L-----------------I--------------------------------------------------------NVS-------------------------G-------------------------------------IIANAKAN-NWIA--------------------------------PNQSYF-AADF------------------I---------------------------------------------------------------------------------------------------------------------------------------------------------------------------------------------------------------------------------------------------------------------------------------------------------------------------------------------------------------------------------------------------------------------------------------------------------------------------------------------------------------------------------R-----------------------------------DN-------I---------------------V--Y------LD-----------IYY-----SDLHLTQ----TLQE-EDT-G-FS---K----II--------------SELGGQLGIC------IGASAL-------TICEI-VQ-Y-----------L--------------------------I
>Tadh_NaC11_XP_002114391_1
S--MW------------------------------------FGITL-VST---IACL----VQ--------------------CCIIVYDAS--------------------------------------------------------------------------------------------------------------------------------------------------LY--------------------------------P----T-------------------RV---------------NI-K--------V--KY---N---T-Q-----------------------S----------------------L----F---------PS------------VTL----------------------------C--------------N-----------T--------------N-L---------------------------I---------------------------------AS----------------------------------I-D-N-----------------------------------------------------------------------------------------------------------------T------------------------------------REE------------------LK--------------------------------------------------------------------------------Y---------------A--M-L---L-YR--H--------------------------------------------------------------------------------------------------------------YYAKN---------------------------------------------------------------------------------------------------------------------------------------------------------------------------------------------------------QITHQELQ-------------------------------------------------------------------------------------------------------------------------------------------------------------------------------------------------------------------------------------------------------------------------------------------------------------------------------------------------------------------------------------------------------------------------------------S-----------A-------------------------------------ENYF----------------------------------------------NR---------------------------VY-------------------------------G-KN----------------------------------------------------------------------------F----------------SL-----------------EEYV----------------A------------------------------------RY------------------------------------------------------------------------------------------RFK--A--E-------D--------M--------I--------------V---------S----------------------C-Q------W----------G---------E---E---P---------------------------C--------------------G--------S--A----N---------F-----S----Q--------------------------------V------I-T--D--Y-------G---TCY----T--------F----N----------------------S----------G-------------------------QK--G-----Y----------------------------------------------------P-LL-Y------------Q-----T----------------IS-----GS--S----H-----------GLRL---A-------IN------VQ--------QY-------V------------YP-----TL----PLS--------F--LT-P----D-A----G--IRLSVH---H-Y-N------E-------------IA------------------N-M--G-----------S-RGV-FV-------PP-GM------------H-----G-----------------------YI---AITDT-H-------VL---------S--------------------------NLG------------------------P---------P-------W----G-------E--CG----------Q---------------KN-------------------------L-Q----Y---------------FR-----------Y---------------------------------------------------------------------------YSR----SA-------------CR-----RE---FE------------A-N-LAA-----Q-----Q---C-----------NC-----------------S-Y-----Q------------Q-A-------------T---------------------------------------V---------------------------------------------------------------------------------------------------------------------------------N----------------------------------------------------------------------------------------------------------------T---------------------------------E-----------------------------N------------------------K-K-TL--------------------N-------------------------------------------------------------------------------------------------------------------------------------S--------------F--C----------------PYP----C-----Q----QTEY-PII-LSY-A-----------------------------------------G----------------------------------------------I-------AT---------------NAI-------------I----DSS--------------------------------------------------------------------------------------------------------------------------------S-------------------------------------------------------H-N-----------------G--------------------------------------------------------KLA-------------------------N-------------------------------------LLDSVKND-PSKY--------------------------------PN--YT-SEAF------------------I---------------------------------------------------------------------------------------------------------------------------------------------------------------------------------------------------------------------------------------------------------------------------------------------------------------------------------------------------------------------------------------------------------------------------------------------------------------------------------------------------------------------------------R-----------------------------------EN-------L---------------------I--Y------LD-----------VYF-----RELITST----TTES-KAT-G-YA---Q----VL--------------SDVGGQLGLF------IGASII-------TLCEI-IT-Y-----------L--------------------------C
>Tadh_NaC9_QEP99396_1
Y--FW------------------------------------MLLTV-VAT---SACI----LQ--------------------SSRIVIAAF--------------------------------------------------------------------------------------------------------------------------------------------------QY--------------------------------P----T-------------------KI---------------TS-K--------V--RY---S---N-S-----------------------S----------------------V----F---------PA------------VTI----------------------------C--------------N-----------S--------------N-Y---------------------------L---------------------------------DK----------------------------------T-K-M-----------------------------------------------------------------------------------------------------------------D------------------------------------PDI------------------LA--------------------------------------------------------------------------------V---------------V--N-S---V-FS-----------------------------------------------------------------------------------------------------------------NYNRS---------------------------------------------------------------------------------------------------------------------------------------------------------------------------------------------------------ALDLVNLG-------------------------------------------------------------------------------------------------------------------------------------------------------------------------------------------------------------------------------------------------------------------------------------------------------------------------------------------------------------------------------------------------------------------------------------L-----------T-------------------------------------PEII----------------------------------------------AA---------------------------RF-------------------------------G-QH----------------------------------------------------------------------------A----------------DY-----------------GFFA----------------R------------------------------------AF------------------------------------------------------------------------------------------GFK--L--K-------D--------I--------I--------------L---------E----------------------C-T------Y----------H---------N---F---N---------------------------C-----------------------------L--N----S---------F-----T----E--------------------------------V------V-E-PN--F-------G---LCY----Q--------F----N----------------------AGILQRGGNGNG-------------------------GN--N-----S----------------------------------------------------S-FH-R------------Q-----V----------------GR-----GP--S----F-----------GLQL---V-------LD------AE--------QY-------K------------Y------ST----LDF--------F--YR-Y----Q-A----G--FIIAIH---D-Q-F------E-------------TS------------------S-M--T-----------I-NEI-SV-------GV-GR------------Y-----T-----------------------SI---SLHQT-L-------IE---------K--------------------------YLK------------------------P---------R-------W----G-------E--CD----------D---------------QE-------------------------L-A----F---------------YR-----------K---------------------------------------------------------------------------YTR----EA-------------CK-----QE---KE------------S-L-YVM-----N-----L---C-----------KC-----------------R-FKEV--S------------E-S-------------T---------------------------------------V---------------------------------------------------------------------------------------------------------------------------------N-------------------------------------------------------------------------------Y--------T----------I------------C---------------------------------T-----------------------------T------------------------F-D-TI--------------------TC--------V---I-----PQ---------------------------L------D---------L----------A------SR---N-------YR--------IS-------------------------N--------------S--C----------------KIA----C-----A----RKLF-PKT-ISS-S-----------------------------------------S----------------------------------------------I-------GT---------------LAY-------------G----NIL--------------------------------------------------------------------------------------------------------------------------------N-------------------------------------------------------K-R-----------------L--------------------------------------------------------DLS-------------------------T-------------------------------------KLAYMQGL-GLL---------------------------------PS-SYT-VQDY------------------I---------------------------------------------------------------------------------------------------------------------------------------------------------------------------------------------------------------------------------------------------------------------------------------------------------------------------------------------------------------------------------------------------------------------------------------------------------------------------------------------------------------------------------R-----------------------------------DN-------I---------------------V--Q------LD-----------VFF-----SDLAHTT----VQQE-QDI-T-PE---E----VL--------------SNIGGQLGLF------IGVSML-------TVCEI-VF-Y-----------I--------------------------F
>Ttra_85866
----W------------------------------------EI------------------------------------------------F--------------------------------------------------------------------------------------------------------------------------------------------------DN---------------------------------------------------------------------------------------------------------------------------------------------------------------------------------------------------------------------------------------------------------N-L---------------------------L-----------------------------------------------------------------------------------------------------------------------------------------------------------------------------------------------------------------------------------------------------SC--------------------------------------------------------------------------------L---------------L--G-Q---L-FL-RK--------------------------------------------------------------------------------------------------------------MVK----------------------------------------------------SYRH----------------------------------------------------------------------------------------------------------------------------------------------------GQTPVYH-------------------------------------------------------------------------------------------------------------------------------------------------------------------------------------------------------------------------------------------------------------------------------------------------------------------------------------------------------------------------------------------------------------------------------------T-----------T-------------------------------------SQAI----------------------------------------------RD---------------------------NI-------------------------------T-NY---------------------------------------------------------------------------------------------NW-----------------TNFL----------------L------------------------------------RH------------------------------------------------------------------------------------------HHN--I--R-------D--------M-----------------------GIED------F----------------------C-T------W----------N---------G---D---S---------------------------C--------------------S-----------G----D---------W-----Q----A--------------------------------T------V-T--S--M-------G---ICY----T--------F----N----------------------K------------------------------------DG--S-----K---------------------------------------------------------K------------S-----T----------------SP-----GQ--A----N-----------GLQL---S-------LH------IQ--------QN-------S------------YM-----E------NT------------D-I------A----G--FTVLLH---S-P-N------A-------------WP------------------L-V--A-----------N-QGF-LV-------HP-GK------------I-----S-----------------------FV---GIKVL-N-------V----------T--------------------------NLS------------------------P---------P-------F----G-------R--CQ----------S---------------KP-------------------------L-S----Y---------------SK-----------T---------------------------------------------------------------------------YSK----TL-------------CQ-----LE---CW------------S-A-FAV-----R-----V---C-----------GC-----------------R-L-----F------------F-M-------------P---------------------------------------G---------------------------------------------------------------------------------------------------------------------------------N-------------------------------------------------------------------------------A--------P----------F------------C---------------------------------N-----------------------------L------------------------D-V-TE--------------------TC--------S---F-----FTNNTEKERD-------------FHRTSVI------D---------M----------F------TE---E-------M-----WSA-CR-------------------------N--------------E--C----------------PVP----C-----E----DITY-EQS-VSD-T-----------------------------------------A----------------------------------------------G--------S---------------IAL-------------R----NRF--------------------------------------------------------------------------------------------------------------------------------G-------------------------------------------------------K-I-----------------F--------------------------------------------------------GL----------------------------------------------------------------------------------------------------------------------EY------------------F---------------------------------------------------------------------------------------------------------------------------------------------------------------------------------------------------------------------------------------------------------------------------------------------------------------------------------------------------------------------------------------------------------------------------------------------------------------------------------------------------------------------------------Q-----------------------------------GN-------F---------------------V--H------IK-----------LFY-----NDLSYMS----ITEQ-EAY-S-TL---T----LM--------------ADIGGALGLV------LGCTLM-------TFLEI-CD-F-----------I--------------------------I
>Ttra_415851
L--LW------------------------------------LVCVC-AGA---IFLA----YH--------------------VYNRMQYYF--------------------------------------------------------------------------------------------------------------------------------------------------SN--------------------------------P----S-------------------AV---------------NI-K--------V--DY---V---A-Q-----------------------L----------------------R----F---------PA------------VTV----------------------------C--------------N-----------L--------------N-M---------------------------L---------------------------------RK----------------------------------D-S-L-----------------------------------------------------------------------------------------------------------------A------------------------------------RHN------------------ET--------------------------------------------------------------------------------L---------------I--G-Q---L-FL-RK--------------------------------------------------------------------------------------------------------------MVK----------------------------------------------------SYRH----------------------------------------------------------------------------------------------------------------------------------------------------GQTPVYH-------------------------------------------------------------------------------------------------------------------------------------------------------------------------------------------------------------------------------------------------------------------------------------------------------------------------------------------------------------------------------------------------------------------------------------T-----------T-------------------------------------SQAI----------------------------------------------RD---------------------------NI-------------------------------T-NY---------------------------------------------------------------------------------------------NW-----------------TNFL----------------L------------------------------------RH------------------------------------------------------------------------------------------HHN--I--R-------D--------M-----------------------GIKD------F----------------------C-T------W----------N---------G---D---S---------------------------C--------------------S-----------G----D---------W-----Q----A--------------------------------T------V-T--S--M-------G---ICY----T--------F----N----------------------K------------------------------------DG--S-----K---------------------------------------------------------K------------S-----T----------------SP-----GQ--A----N-----------GLQL---S-------LH------IQ--------QN-------S------------YM-----E------NT------------D-I------A----G--FTVLLH---S-P-N------A-------------WP------------------L-V--A-----------N-QGF-LV-------HP-GK------------I-----S-----------------------FV---GIKVL-N-------V----------T--------------------------NLS------------------------P---------P-------F----G-------R--CQ----------S---------------KP-------------------------L-S----Y---------------SK-----------T---------------------------------------------------------------------------YSK----TL-------------CQ-----LE---CW------------S-A-FAV-----R-----V---C-----------GC-----------------R-L-----F------------F-M-------------P---------------------------------------G---------------------------------------------------------------------------------------------------------------------------------N-------------------------------------------------------------------------------A--------P----------F------------C---------------------------------N-----------------------------L------------------------D-V-TE--------------------TC--------S---F-----FTNNTEKERD-------------FHRTSVI------D---------M----------F------TE---E-------M-----WSA-CR-------------------------N--------------E--C----------------PVP----C-----E----DITY-EQS-VSD-T-----------------------------------------A----------------------------------------------G--------S---------------IAL-------------R----NRF--------------------------------------------------------------------------------------------------------------------------------G-------------------------------------------------------K-I-----------------F--------------------------------------------------------GL----------------------------------------------------------------------------------------------------------------------EY------------------F---------------------------------------------------------------------------------------------------------------------------------------------------------------------------------------------------------------------------------------------------------------------------------------------------------------------------------------------------------------------------------------------------------------------------------------------------------------------------------------------------------------------------------Q-----------------------------------DN-------F---------------------V--H------IK-----------LFY-----NDLSYMS----ITEQ-EAY-S-TL---T----LM--------------ADIGGALGLV------LGCTLM-------TFLEI-CD-F-----------I--------------------------I
>Nano_101536
V--IW------------------------------------LLLVL-TGF---GFLI----YH--------------------LNNRFSYFI--------------------------------------------------------------------------------------------------------------------------------------------------SA--------------------------------P----V-------------------SI---------------NI-E--------L--NY---V---D-K-----------------------V----------------------P----F---------PA------------VTI----------------------------C--------------N-----------N--------------N-P---------------------------L---------------------------------QV----------------------------------H-T-L-----------------------------------------------------------------------------------------------------------------D------------------------------------SA-----------------------------------------------------------------------------------------------------N---------------L--S-Y---L-AN--------------------------------------------------------------------------------------------------------------------------------------------------------------------------------------------------------------------------------------------------------------------------------------------------------------------------------LLFPVYG-------------------------------------------------------------------------------------------------------------------------------------------------------------------------------------------------------------------------------------------------------------------------------------------------------------------------------------------------------------------------------------------------------------------------------------I-----------P-------------------------------------D-YS----------------------------------------------KY---------------------------NL-------------------------------S-WL---------------------------------------------------------------------------------------------NQ-----------------TELL----------------L------------------------------------TH------------------------------------------------------------------------------------------GHV--W--T-------N--------Q--------L--------------PVASLDQPVHG----------------------C-Y------F----------N---------G---Q---P---------------------------C--------------------F--------P--E----N---------F-----T----S--------------------------------V------L-T--T--L-------G---LCY----T--------F----N-----------------------------------------------------------SG--S-----Q------------------------------------------------------NW-T------------S-----D----------------RV-----GV--Y----Y-----------GLRL---L-------LN------AE--------TY-------F------------YL-----A------TT------------W-Q------A----G--YTVLLH---R-P-Q------D-------------FP------------------L-V--G-----------N-LGF-LV-------SS-GE------------Q-----V-----------------------NV---GMTYR-E-------V----------Q--------------------------NLG------------------------P---------P-------Y----G-------K--CS----------S---------------RK-------------------------L-N----Y---------------FS-----------S---------------------------------------------------------------------------YSA----VN-------------CE-----IE---CS------------L-N-FSI-----T-----K---C-----------GC-----------------R-L-----W------------H-M----------------------------------P------------------G---------------------------------------------------------------------------------------------------------------------------------E-------------------------------------------------------------------------------Y--------P----------V------------C---------------------------------T-----------------------------P------------------------F-K-LY--------------------FC--------Y---Y-----G---------------------------------------------N----------I------TE---L-------T-----AFI-NN-------------------------C--------------D--C----------------PVP----C-----N----EHIY-DYT-ISH-A-----------------------------------------K----------------------------------------------H--------S---------------NAF-------------K----NTT--------------------------------------------------------------------------------------------------------------------------------A-------------------------------------------------------A-A-----------------Y--------------------------------------------------------HI--------------------------D---------------------------------------P---------------------------------------------------DF------------------V---------------------------------------------------------------------------------------------------------------------------------------------------------------------------------------------------------------------------------------------------------------------------------------------------------------------------------------------------------------------------------------------------------------------------------------------------------------------------------------------------------------------------------S-----------------------------------DN-------Y---------------------L--A------LN-----------IYY-----QQINYEL----IKQQ-EAY-S-VL---G----LL--------------ADIGGALGLI------LGSTLM-------TVMEV-FD-F-----------V--------------------------I
>Lana_g9004_t1
I--IW------------------------------------LCFVL-AGF---GFLI----YH--------------------LHNRISYFY--------------------------------------------------------------------------------------------------------------------------------------------------RY--------------------------------P----S-------------------SV---------------NI-E--------L--NY---P---D-S-----------------------I----------------------P----F---------PS------------VTI----------------------------C--------------N-----------N--------------N-R---------------------------F---------------------------------RK----------------------------------S-S-L-----------------------------------------------------------------------------------------------------------------N------------------------------------ASG------------------EL--------------------------------------------------------------------------------D---------------V--G-Y---L----------------------------------------------------------------------------------------------------------------------------------------------------------------------------------------------------------------------------------------------------------------------------------------------------------------------------------------YT-------------------------------------------------------------------------------------------------------------------------------------------------------------------------------------------------------------------------------------------------------------------------------------------------------------------------------------------------------------------------------------------------------------------------------------T-----------P-------------------------------------NTQT----------------------------------------------TR---------------------------NL-------------------------------T-GY---------------------------------------------------------------------------------------------NW-----------------TEFY----------------R------------------------------------TH------------------------------------------------------------------------------------------GHQ--A--E-------Q--------M--------L--------------GAPG------A----------------------C-R------W----------N---------G---R---Y---------------------------C--------------------S--------P--S----Q---------F-----T----E--------------------------------V------I-T--D--L-------G---LCF----T--------F----N-----------------------------------------------------------HG--D-----T------------------------------------------------------GL-Q------------T-----K----------------II-----GS--T----F-----------GLTL---I-------LN------TE--------QY-------D------------YL-----D------TT------------F-N------A----G--FTILPH---H-P-D------N-------------TP------------------Y-V--D-----------N-LGF-QI-------AP-GE------------F-----V-----------------------SV---GLSQT-K-------I----------Q--------------------------NLP------------------------P---------P-------Y----G-------K--CT----------D---------------KH-------------------------L-A----Y---------------YS-----------P---------------------------------------------------------------------------YTT----TH-------------CL-----TE---CR------------L-N-FTI-----R-----R---C-----------GC-----------------R-E-----T------------H-M-------------V--------------------P-V----------------D---------------------------------------------------------------------------------------------------------------------------------D-------------------------------------------------------------------------------V--------P----------E------------C---------------------------------S-----------------------------P------------------------L-Q-YW--------------------GC--------I---V-----G---------------------------------------------A----------I------SE---L-------A-----DEY-IN-------------------------C--------------A--C----------------SVP----C-----L----SYDY-GYT-ISH-S-----------------------------------------K----------------------------------------------M--------S---------------NAF-------------S----QVL--------------------------------------------------------------------------------------------------------------------------------S-------------------------------------------------------A-T-----------------Y--------------------------------------------------------PTY-------------------------T---------------------------------------K---------------------------------------------------EY------------------F---------------------------------------------------------------------------------------------------------------------------------------------------------------------------------------------------------------------------------------------------------------------------------------------------------------------------------------------------------------------------------------------------------------------------------------------------------------------------------------------------------------------------------L-----------------------------------EN-------Y---------------------L--M------LS-----------LYY-----TELNYQL----IEQQ-VGY-E-GL---A----LF--------------ADIGGALGLV------LGSTLM-------TGAEI-MD-F-----------V--------------------------I
>Lana_g5241_t1
L--LW------------------------------------LCCVL-AGT---GFLI----FH--------------------MWNRIIYYS--------------------------------------------------------------------------------------------------------------------------------------------------TN--------------------------------P----V-------------------AV---------------NM-E--------V--EY---K---S-S-----------------------L----------------------E----F---------PA------------VTI----------------------------C--------------N-----------N--------------N-V---------------------------F---------------------------------LN----------------------------------S-S-L-----------------------------------------------------------------------------------------------------------------N------------------------------------TSV------------------DR--------------------------------------------------------------------------------D---------------I--A-Y---T-YI--------------------------------------------------------------------------------------------------------------------------------------------------------------------------------------------------------------------------------------------------------------------------------------------------------------------------------LGGQVKD-------------------------------------------------------------------------------------------------------------------------------------------------------------------------------------------------------------------------------------------------------------------------------------------------------------------------------------------------------------------------------------------------------------------------------------R-----------L-------------------------------------QRIE----------------------------------------------HV---------------------------NF-------------------------------S-DY---------------------------------------------------------------------------------------------NW-----------------TEFF----------------K------------------------------------KH------------------------------------------------------------------------------------------SHK--A--K-------N--------M--------F--------------SFGQ------D----------------------C-L------W----------S---------T---R---P---------------------------L--------------------S--------P--A----N---------F-----T----E--------------------------------R------V-T--P--I-------G---TCY----T--------F----N-----------------------------------------------------------AG--S-----S----------------------------------------------------P-KL-S------------T-----N----------------FA-----SK--Y----A-----------GLDL---L-------LD------AE--------LD-------E------------YW-----P------IT------------V-E------A----G--FTIMIH---E-Q-D------D-------------VP------------------V-P--P-----------L-LGI-PV-------AP-GG------------I-----V-----------------------DL---VLSVK-Q-------V----------E--------------------------NLP------------------------P---------P-------H----G-------K--CQ----------E---------------RQ-------------------------L-A----Y---------------FD-----------K---------------------------------------------------------------------------FST----VN-------------CI-----EE---CF------------F-N-LTL-----K-----Q---C-----------SC-----------------Q-VPWG-RY------------H-------------------------------------------------------D---------------------------------------------------------------------------------------------------------------------------------D-------------------------------------------------------------------------------V--------P----------E------------C---------------------------------S-----------------------------P------------------------V-E-LL--------------------PC--------W---D-----V---------------------------------------------D----------F------ET---F-------S-----IAL-NR-------------------------C--------------G--C----------------HAP----C-----S----ETIY-EYT-MFS-S-----------------------------------------K----------------------------------------------M--------A---------------DGY-------------K----HGL--------------------------------------------------------------------------------------------------------------------------------V-------------------------------------------------------A-R-----------------H--------------------------------------------------------PGT-------------------------T---------------------------------------V---------------------------------------------------EY------------------I---------------------------------------------------------------------------------------------------------------------------------------------------------------------------------------------------------------------------------------------------------------------------------------------------------------------------------------------------------------------------------------------------------------------------------------------------------------------------------------------------------------------------------D-----------------------------------RN-------L---------------------L--K------LR-----------VFY-----KSLTVEK----ITQQ-EAY-S-ML---A----LF--------------ADIGGALGLV------LGSTLM-------TAVEI-VD-F-----------C--------------------------A
>Lana_g20813_t1
A--TW------------------------------------LCFVL-AGT---GFLI----YH--------------------LWNRLDYYF--------------------------------------------------------------------------------------------------------------------------------------------------SN--------------------------------P----A-------------------SV---------------NI-R--------V--NY---D---G-S-----------------------L----------------------L----F---------PT------------VTI----------------------------C--------------N-----------N--------------N-V---------------------------F---------------------------------LK----------------------------------S-K-L-----------------------------------------------------------------------------------------------------------------A------------------------------------ANN------------------ET--------------------------------------------------------------------------------Y---------------I--G-D---L------------------------------------------------------------------------------------------------------------------------------------------------------------------------------------------------------------------------------------------------------------------------------------------------------------------------------------FYPSFD-------------------------------------------------------------------------------------------------------------------------------------------------------------------------------------------------------------------------------------------------------------------------------------------------------------------------------------------------------------------------------------------------------------------------------------S-----------Y-------------------------------------PNWS----------------------------------------------AY---------------------------NF-------------------------------T-GF---------------------------------------------------------------------------------------------NW-----------------TDFY----------------Y------------------------------------RN------------------------------------------------------------------------------------------GYS--V--M-------D--------V--------F--------------GG--------F----------------------C-F------W----------K---------S---S---P---------------------------C--------------------Q--------A--N----V---------L-----K----P--------------------------------V------I-T--E--H-------G---VCY----Q--------F----N-----------------------------------------------------------SG--D-----E----------------------------------------------------G-K--R------------S-----D----------------VE-----GS--L----Y-----------GLMI---S-------FM------TK--------QE-------E------------YL-----V------GS------------Y-I------A----G--YTILLH---N-S-K------D-------------HP------------------N-V--V-----------T-QGF-QV-------AP-GG------------S-----A-----------------------NV---AIKQK-Y-------V----------K--------------------------NLP------------------------Q---------P-------H----G-------Q--CA----------D---------------KQ-------------------------L-A----Y---------------FP-----------H---------------------------------------------------------------------------YSK----IN-------------CQ-----AE---CL------------H-N-KTI-----E-----K---C-----------GC-----------------R-L-----V------------Y-Y-------------P--------------------E-V----------------P---------------------------------------------------------------------------------------------------------------------------------G-------------------------------------------------------------------------------L--------R----------E------------C---------------------------------S-----------------------------P------------------------I-D-VN--------------------TC--------W---G-----P---------------------------------------------L----------L------TN---V-------S-----QIM-KN-------------------------C--------------A--C----------------TEA----C-----E----TFYF-EYS-VTT-G-----------------------------------------L----------------------------------------------V--------S---------------DVS-------------A----QAA--------------------------------------------------------------------------------------------------------------------------------A-------------------------------------------------------V-F-----------------L--------------------------------------------------------NT--------------------------T---------------------------------------Q---------------------------------------------------TY------------------V---------------------------------------------------------------------------------------------------------------------------------------------------------------------------------------------------------------------------------------------------------------------------------------------------------------------------------------------------------------------------------------------------------------------------------------------------------------------------------------------------------------------------------E-----------------------------------KN-------Y---------------------L--A------VY-----------LYY-----KEMSYEE----VIQQ-EAY-S-TL---T----LL--------------ADIGGALGLI------LGSTLM-------TVAEI-LD-F-----------F--------------------------L
>Lana_g18696_t1
A--IW------------------------------------FCFVL-VGF---GFLI----HH--------------------LKNRFDYYF--------------------------------------------------------------------------------------------------------------------------------------------------SN--------------------------------P----T-------------------TV---------------SM-N--------V--TQ---N---D-T-----------------------L----------------------I----F---------PT------------VTV----------------------------C--------------N-----------S--------------A-P---------------------------F---------------------------------KA----------------------------------S-S-L-----------------------------------------------------------------------------------------------------------------A------------------------------------RNN------------------ET--------------------------------------------------------------------------------E---------------I--G-N---L------------------------------------------------------------------------------------------------------------------------------------------------------------------------------------------------------------------------------------------------------------------------------------------------------------------------------------FHVGHS-------------------------------------------------------------------------------------------------------------------------------------------------------------------------------------------------------------------------------------------------------------------------------------------------------------------------------------------------------------------------------------------------------------------------------------G-----------S-------------------------------------PDWS----------------------------------------------LF---------------------------NL-------------------------------S-RT---------------------------------------------------------------------------------------------SW-----------------TDFY----------------V------------------------------------RN------------------------------------------------------------------------------------------GFQ--V--E-------D--------M--------V---------------V--------F----------------------C-L------W----------K---------T---K---E---------------------------C--------------------K--------S--N----A---------F-----R----P--------------------------------V------L-T--E--F-------G---LCH----Q--------F----------------------------------------------------------------GG--D-----G----------------------------------------------------G-DL-Q------------V-----D----------------ME-----GS--R----Y-----------GLEL---F-------LD------TQ--------QS-------R------------EY-----E------GN------------V-L----D-E----G--ALILLH---D-M-D------D-------------QP------------------D-M--L-----------N-FAI-RT-------VP-GQ------------S-----S-----------------------LI---VLKLK-K-------L----------V--------------------------NLP------------------------A---------P-------H----G-------N--CG----------E---------------RK-------------------------L-A----Y--------------------------------------------------------------------------------------------------------YKK---------------------------------------------H-N-MTL-----K-----T---C-----------GC-----------------R-M-----V------------Y-Y-------------P--------------------K-V----------------R---------------------------------------------------------------------------------------------------------------------------------G-------------------------------------------------------------------------------Y--------R----------D------------C---------------------------------S-----------------------------P------------------------R-D-II--------------------TC--------Y---F-----P---------------------------------------------L----------S------EN---T-------T-----QIK-RQ-------------------------C--------------G--C----------------IAP----C-----E----ILYF-DYS-ISS---------------------------------------------------------------------------------------------------S---------------KMS-------------P----KAI--------------------------------------------------------------------------------------------------------------------------------S-------------------------------------------------------S-E-----------------L--------------------------------------------------------NR--------------------------T---------------------------------------A---------------------------------------------------ES------------------V---------------------------------------------------------------------------------------------------------------------------------------------------------------------------------------------------------------------------------------------------------------------------------------------------------------------------------------------------------------------------------------------------------------------------------------------------------------------------------------------------------------------------------E-----------------------------------KD-------F---------------------V--S------VA-----------LYY-----TDMTYEE----VVQQ-EAY-S-TL---T----LF--------------ADIGGALGLV------LGSTLM-------TLAEI-LD-F-----------I--------------------------F
>Lana_g12669_t1
F--IW------------------------------------GLCVM-GGM---ICMF----YH--------------------IYNRFATFA--------------------------------------------------------------------------------------------------------------------------------------------------GN--------------------------------P----V-------------------SV---------------NI-A--------V--HH---K---D-S-----------------------L----------------------Q----F---------PT------------VTI----------------------------C--------------N-----------N--------------N-V---------------------------F---------------------------------NA----------------------------------S-S-L-----------------------------------------------------------------------------------------------------------------S------------------------------------ANN------------------ES--------------------------------------------------------------------------------G---------------V--A-Y---M-------------------------------------------------------------------------------------------------------------------------------------------------------------------------------------------------------------------------------------------------------------------------------------------------------------------------------------YPPHR-------------------------------------------------------------------------------------------------------------------------------------------------------------------------------------------------------------------------------------------------------------------------------------------------------------------------------------------------------------------------------------------------------------------------------------L-----------T-------------------------------------PTPF----------------------------------------------A-------------------------------------------------------------S-SV---------------------------------------------------------------------------------------------NW-----------------TDFH----------------I------------------------------------RN------------------------------------------------------------------------------------------GYE--F--E-------N--------I--------Y--------------GG--------F----------------------C-A------W----------G---------A---S---SGS----------------------VSTC--------------------S--------A--A----N---------F-----T----P--------------------------------V------V-T--E--M-------G---LCY----Q--------F----N-----------------------------------------------------------WG--D-----T----------------------------------------------------N-L--K------------T-----W----------------VE-----GS--S----N-----------GLTL---H-------LW------TA--------QE-------E------------AL-----S------SV------------F-T------A----G--YTVRVH---N-P-H------E-------------FP------------------E-I--R-----------S-RGL-LV-------AP-GA------------T-----T-----------------------QL---SIKQA-R-------V----------R--------------------------------------------------------------------------------------------------------------------------------------------------------------------------------------------------------------------------------------------------------------------------------------------------------------H-K-NIM-----Q-----K---C-----------GC-----------------R-L-----H------------Y-Y-------------P--------------------P-V----------------A---------------------------------------------------------------------------------------------------------------------------------G-------------------------------------------------------------------------------T--------R----------E------------C---------------------------------S-----------------------------P------------------------Y-D-VY--------------------TC--------V---G-----QQ---------------------------L------V---------I----------D------SD---E-------K-----AAA-LN-------------------------C--------------D--C----------------SEP----C-----S----GVSY-QHG-VTH-S-----------------------------------------R----------------------------------------------I--------S---------------DSY-------------A----NYS--------------------------------------------------------------------------------------------------------------------------------A-------------------------------------------------------T-I-----------------T--------------------------------------------------------GK--------------------------S---------------------------------------P---------------------------------------------------EY------------------V---------------------------------------------------------------------------------------------------------------------------------------------------------------------------------------------------------------------------------------------------------------------------------------------------------------------------------------------------------------------------------------------------------------------------------------------------------------------------------------------------------------------------------K-----------------------------------SN-------Y---------------------V--I------LK-----------VYY-----SDLSYQE----TIQS-ASY-P-FL---T----LL--------------ADIGGALGLV------LGMTMM-------TLVEV-VD-F-----------C--------------------------F
>Scal_c434316_i1
------------------------------------------------------------------------------------------------------------------------------------------------------------------------------------------------------------------------------------------------------------------------------------------------------------------------------------------Y----------------------------------------------------------------------------------------------------------------------------------------------------------------------------------------------------------------------------------------------------------------------------------------------------------------------------------------------------------------------------------------------------------------------------------------------------------------------------------------------------------------------------------------------------------------------------------------------------------------------------------------------------------------------------------------------------------------------------------------------------------------------------------------------------------------------------------------------------------------------------------------------------------------------------------------------------------------------------------------------------------------------------------------------------------------------------------------------------------------------------------------------------------------------------------------------------------------------------------------------------------------------------------------------------------------------------------------------------------------------------------------------------------------------------------------------------------------------------------------------------------------------------------------------------------------------------------------------------------------NM-----------------TEIA----------------L------------------------------------AA------------------------------------------------------------------------------------------AHR--K--E-------E--------I--------I--------------D---------M----------------------C-T------W----------R---------S---S---V--------------------------KC--------------------G--------P--D----D---------F-----I----Q--------------------------------V------I-T--D--F-------G---VCY----T--------F----N----------------------N----------H-----------------------------------N----------------------------------------------------V-TR-K------------V-----W----------------QS-----GT--S----S-----------GLFL---R-------LN------VE--------QH-------E------------YT-----S------NA------------N-T----G-A----G--FKILVH---P-Q-D------Q-------------AP------------------M-V--K-----------Q-LGF-SA-------SP-GF------------E-----T-----------------------LV---SMRYT-K-------L----------S--------------------------SLP------------------------S---------P-------FP---S-------N--CS----------S---------------QK-------------------------L-K----Y---------------YK-----------S---------------------------------------------------------------------------YSR----IA-------------CI-----AE---CL------------S-D-MVV-----E-----E---C-----------GC-----------------R-K-----V------------T-Q-------------P-G------------------V-V-------------------------------------------------------------------------------------------------------------------------------------------------------------------------------------------------------------------------------------------E----------A------------C---------------------------------D-----------------------------I------------------------R-T-EV--------------------EC--------V---D-----PL---------------------------I------K---------N----------L------MS---G-------Q-------R-DI-------------------------C--------------D--C----------------PTP----C-----E----QSVY-ESK-VST-T-----------------------------------------Y----------------------------------------------W-------PS---------------DYI-------------L----RQL--------------------------------------------------------------------------------------------------------------------------------E-------------------------------------------------------E-V-----------------Y--------------------------------------------------------NV--------------------------T-------------------------------------NAE---------------------------------------------------SL------------------I---------------------------------------------------------------------------------------------------------------------------------------------------------------------------------------------------------------------------------------------------------------------------------------------------------------------------------------------------------------------------------------------------------------------------------------------------------------------------------------------------------------------------------R-----------------------------------KN-------F---------------------M--D------VW-----------FYF-----EELSYEE----IKQV-ESY-S-SA---S----LQ--------------SDIGGFLGLF------LGASLI-------TVGEF-CD-F-----------I--------------------------L
>Apla_DEG_ENaC_ASIC_gbr_256_13
L--FW------------------------------------SLIVI-GVS---SWLV----TG--------------------ITQTVIEFF--------------------------------------------------------------------------------------------------------------------------------------------------KY--------------------------------P----V-------------------TS---------------AI-S--------I--NY---V---D-S-----------------------M----------------------T----F---------PA------------VTI----------------------------C--------------N-----------F--------------N-Q---------------------------F---------------------------------RR----------------------------------S----------------------------------------------------------------------------------------------------------------------------------------------------------VIP------------------D---------------------------------------------------------------------------------D---------------Q--V-D---F-IN-KL--------------------------------------------------------------------------------------------------------------YGL-----------------------------------------------------DP-----------------------------------------------------------------------------------------------------------------------------------------------------EAPTDLN-------------------------------------------------------------------------------------------------------------------------------------------------------------------------------------------------------------------------------------------------------------------------------------------------------------------------------------------------------------------------------------------------------------------------------------I-----------S-------------------------------------DFE-----------------------------------------------ITG--------------------------LT-------------------------------R------------------------------------------------------------------------------------------------DQ-----------------YEDL----------------F------------------------------------AA----M-------------------------------------------------------------------------------------SHQ--L--E-------T--------M--------L--------------S---------E----------------------C-V------W----------R---------S---S---E--------------------------TC--------------------T--------V--Q----N---------F-----T----R--------------------------------R------F-T--D--H-------G---ICF----T--------F----N----------------------D----------P-------------------------KN--G-----S----------------------------------------------------E-IL-Q------------V-----N----------------SA-----GT--R----N-----------GLFL---R-------LY------AD--------TE-------E------------YM-----F------SE------------N-T----A-A----G--FRMLLH---P-Q-G------V-------------AP------------------L-V--K-----------E-LGF-SV-------SP-GF------------E-----S-----------------------SI---SVRQT-L-------V----------E--------------------------SLP------------------------Q---------P-------YE---S-------N--CT----------N---------------ST-------------------------L-R----Y---------------SD-----------T---------------------------------------------------------------------------YTV----PS-------------CR-----FE---CK------------V-E-YVV-----D-----K---C-----------GC-----------------R-D-----Y------------R-W-------------P-G------------------P-A-------------------------------------------------------------------------------------------------------------------------------------------------------------------------------------------------------------------------------------------P----------I------------C---------------------------------N-----------------------------P------------------------Q-E-QF--------------------KC--------V---Y-----PQ---------------------------E------A---------E----------F------LR-----------Q-------N-VE-------------------------C--------------S--C----------------PVS----C-----E----TKTY-ESR-ISL-G-----------------------------------------Y----------------------------------------------W-------PA---------------GHV-------------T----EFV--------------------------------------------------------------------------------------------------------------------------------E-------------------------------------------------------A-H-----------------M--------------------------------------------------------NL--------------------------T---------------------------------------E---------------------------------------------------EY------------------V---------------------------------------------------------------------------------------------------------------------------------------------------------------------------------------------------------------------------------------------------------------------------------------------------------------------------------------------------------------------------------------------------------------------------------------------------------------------------------------------------------------------------------R-----------------------------------KN-------Y---------------------L--D------VY-----------IFF-----EELMYLK----IEQK-EAY-S-TS---S----LQ--------------SNIGGYMGLL------CGMSLI-------TVLEW-AD-F-----------T--------------------------L
>Apla_DEG_ENaC_ASIC_oki_152_35
L--IW------------------------------------LAVVL-GMT---TWLV----IN--------------------IIRAVVYMF--------------------------------------------------------------------------------------------------------------------------------------------------QY--------------------------------P----E-------------------TS---------------SI-S--------V--NY---V---P-N-----------------------I----------------------T----F---------PA------------VTL----------------------------C--------------N-----------F--------------N-Q---------------------------Y---------------------------------RK----------------------------------D----------------------------------------------------------------------------------------------------------------------------------------------------------ALD------------------A---------------------------------------------------------------------------------R---------------A--I-K---I-LA-KV--------------------------------------------------------------------------------------------------------------FGN-----------------------------------------------------PAL----------------------------------------------------------------------------------------------------------------------------------------------------RESIDLD-------------------------------------------------------------------------------------------------------------------------------------------------------------------------------------------------------------------------------------------------------------------------------------------------------------------------------------------------------------------------------------------------------------------------------------V-----------S-------------------------------------DVK-----------------------------------------------LFP--------------------------TT-------------------------------N-QA---------------------------------------------------------------------------------------------NV-----------------TATT----------------V------------------------------------QA------------------------------------------------------------------------------------------THQ--I--E-------D--------M--------L--------------V---------D----------------------C-H------W----------R-------------T---E--------------------------PC--------------------S--------H--L----N---------F-----T----Q--------------------------------R------L-T--D--Y-------G---VCY----T--------F----N----------------------D----------DL------------------------AG--L-----G----------------------------------------------------D-VL-T------------I-----Q----------------NP-----GA--S----N-----------GLHL---R-------LN------IQ--------QD-------L------------YT-----F------GE------------S-T----A-A----G--MKVLLH---P-Q-G------E-------------FP------------------I-M--K-----------E-FAF-SL-------SP-GF------------E-----T-----------------------SV---AVRKE-T-------V----------T--------------------------SLK------------------------A---------P-------YK---S-------D--CI----------D---------------GS-------------------------L-K--E-F---------------PY-----------K---------------------------------------------------------------------------YSV----AA-------------CQ-----LE---CR------------A-L-YVI-----D-----K---C-----------GC-----------------R-D-----I------------R-W-------------P---------------------------------------------------------------------------------------------------------------------------------------------------------------------------------------------------------------------------------------------------------------------------------------------------------------------------------------------------------------------------------------------------------------------------------------------------------------------E---------E----------F------LS-----------R-------G-ER-------------------------C--------------H--C----------------PMA----C-----E----TTTY-QSK-LSL-A-----------------------------------------Y----------------------------------------------W-------PA---------------GYL-------------T----AEL--------------------------------------------------------------------------------------------------------------------------------Q-------------------------------------------------------A-K-----------------R--------------------------------------------------------NL--------------------------T---------------------------------------E---------------------------------------------------DF------------------I---------------------------------------------------------------------------------------------------------------------------------------------------------------------------------------------------------------------------------------------------------------------------------------------------------------------------------------------------------------------------------------------------------------------------------------------------------------------------------------------------------------------------------R-----------------------------------KN-------Y---------------------I--D------VY-----------IYF-----EEIMYMA----IEQK-MAY-T-ID---N----VQ--------------SDIGGYLGLL------CGMSLI-------TLVEW-AD-F-----------I--------------------------L
>Apla_DEG_ENaC_ASIC_gbr_160_6
L--LW------------------------------------LILVL-GMT---TFLV----YN--------------------IFKAILVLL--------------------------------------------------------------------------------------------------------------------------------------------------RH--------------------------------P----E-------------------TS---------------AI-S--------L--NY---V---P-R-----------------------I----------------------T----F---------PA------------VTV----------------------------C--------------N-----------I--------------N-L---------------------------L---------------------------------RA----------------------------------S----------------------------------------------------------------------------------------------------------------------------------------------------------SLD------------------E---------------------------------------------------------------------------------S---------------V--I-R---T-LA-AI--------------------------------------------------------------------------------------------------------------YQE-----------------------------------------------------DR-----------------------------------------------------------------------------------------------------------------------------------------------------SDSTGFN-------------------------------------------------------------------------------------------------------------------------------------------------------------------------------------------------------------------------------------------------------------------------------------------------------------------------------------------------------------------------------------------------------------------------------------F-----------G-------------------------------------PVDA----------------------------------------------LYH--------------------------YP-------------------------------N-GS---------------------------------------------------------------------------------------------DS-----------------LETI----------------F------------------------------------NA------------------------------------------------------------------------------------------SHQ--I--E-------D--------M--------L--------------F---------R----------------------C-R------W----------R-------------H---E--------------------------KC--------------------S--------A--A----N---------F-----T----R--------------------------------R------L-T--D--H-------G---VCY----T--------F----N----------------------D----------P-------------------------AD--E-----R----------------------------------------------------D-AL-Q------------V-----Q----------------NP-----GS--S----N-----------GLFM---R-------LN------IE--------QD-------L------------YT-----Y------GE------------S-T----S-A----G--IKVLLH---P-Q-G------E-------------FP------------------I-V--K-----------E-FAF-SL-------TP-GF------------A-----T-----------------------SI---AVRKQ-R-------V----------R--------------------------SLR------------------------A---------P-------FK---S-------N--CT----------E---------------SN-------------------------L-R--E-F---------------PF-----------K---------------------------------------------------------------------------YSV----AA-------------CH-----FE---CL------------V-H-FVV-----E-----H---C-----------GC-----------------R-D-----Y------------R-W-------------P-V------------------K-A-------------------------------------------------------------------------------------------------------------------------------------------------------------------------------------------------------------------------------------------P----------I------------C---------------------------------S-----------------------------V------------------------E-K-QV--------------------TC--------V---Y-----HY---------------------------E------D---------E----------F------AW-----------D-------S-DK-------------------------C--------------S--C----------------PMS----C-----E----TTTY-ESK-ISQ-A-----------------------------------------Q----------------------------------------------W-------PA---------------RHF-------------D----RDL--------------------------------------------------------------------------------------------------------------------------------Q-------------------------------------------------------E-K-----------------Y--------------------------------------------------------NL--------------------------S---------------------------------------H---------------------------------------------------QY------------------L---------------------------------------------------------------------------------------------------------------------------------------------------------------------------------------------------------------------------------------------------------------------------------------------------------------------------------------------------------------------------------------------------------------------------------------------------------------------------------------------------------------------------------R-----------------------------------DN-------Y---------------------L--D------VY-----------VFM-----EEIMFME----IEQQ-EAY-T-LE---H----FE--------------GDIGGYMGLL------CGMSLI-------TLAEW-VD-F-----------I--------------------------I
>Apla_DEG_ENaC_ASIC_gbr_160_4
L--VW------------------------------------FIVVL-GMT---TLLV----VN--------------------TIQAILVLL--------------------------------------------------------------------------------------------------------------------------------------------------RH--------------------------------P----E-------------------TS---------------AI-S--------L--NY---V---P-R-----------------------I----------------------T----F---------PA------------VTV----------------------------C--------------N-----------I--------------N-L---------------------------L---------------------------------RN----------------------------------S----------------------------------------------------------------------------------------------------------------------------------------------------------ALD------------------E---------------------------------------------------------------------------------S---------------V--I-P---T-LA-AI--------------------------------------------------------------------------------------------------------------YLE-----------------------------------------------------DR-----------------------------------------------------------------------------------------------------------------------------------------------------SDSTGFD-------------------------------------------------------------------------------------------------------------------------------------------------------------------------------------------------------------------------------------------------------------------------------------------------------------------------------------------------------------------------------------------------------------------------------------F-----------G-------------------------------------PVDA----------------------------------------------LYH--------------------------YP-------------------------------N-GS---------------------------------------------------------------------------------------------DS-----------------LETI----------------F------------------------------------NA------------------------------------------------------------------------------------------SHQ--I--E-------D--------M--------L--------------F---------R----------------------C-R------W----------R-------------H---E--------------------------KC--------------------S--------A--A----N---------F-----T----R--------------------------------R------L-T--D--H-------G---VCY----T--------F----N----------------------D----------P-------------------------AD--E-----R----------------------------------------------------D-AL-Q------------V-----Q----------------NP-----GS--S----N-----------GLFM---R-------LN------IE--------QD-------L------------YT-----Y------GE------------S-T----S-A----G--IKVLLH---P-Q-G------E-------------FP------------------I-V--K-----------E-FAF-SL-------TP-GF------------E-----T-----------------------SI---AVRKH-M-------V----------R--------------------------SLR------------------------A---------P-------YK---S-------N--CT----------E---------------ST-------------------------L-R--E-F---------------PF-----------K---------------------------------------------------------------------------YSV----AA-------------CH-----FE---CL------------V-H-FVV-----E-----H---C-----------GC-----------------R-D-----Y------------R-W-------------PAV------------------K-A-------------------------------------------------------------------------------------------------------------------------------------------------------------------------------------------------------------------------------------------P----------I------------C---------------------------------S-----------------------------V------------------------E-K-QV--------------------TC--------V---Y-----HY---------------------------E------D---------E----------F------VW-----------D-------S-GN-------------------------C--------------S--C----------------PMS----C-----E----TTTY-ESK-ISQ-A-----------------------------------------Q----------------------------------------------W-------PA---------------KYF-------------D----RDL--------------------------------------------------------------------------------------------------------------------------------Q-------------------------------------------------------E-K-----------------Y--------------------------------------------------------NL--------------------------S---------------------------------------H---------------------------------------------------QY------------------L---------------------------------------------------------------------------------------------------------------------------------------------------------------------------------------------------------------------------------------------------------------------------------------------------------------------------------------------------------------------------------------------------------------------------------------------------------------------------------------------------------------------------------R-----------------------------------DN-------Y---------------------V--D------VY-----------IFM-----EEIMFME----IEQQ-EAY-T-LE---H----FE--------------GDIGGYMGLL------CGMSLI-------TVVEW-VD-F-----------I--------------------------I
>Apla_DEG_ENaC_ASIC_gbr_256_11
[truncated: 3,160,303 more chars]
